# Supplementary material for: Dissemination and implementation of an evidence-based voluntary medical male circumcision program: The Spear & Shield program
Source: PLOS Glob Public Health. 2024 Jan 31;4(1):e0002065. doi: 10.1371/journal.pgph.0002065 (PMC10830021; doi:10.1371/journal.pgph.0002065)
Supplement: S1 Data — (XLS) [file pgph.0002065.s001.xls]

## Sheet: VCT VMMC Data MonthYear
Clinic	Province	Condition	Month	MonthYear	VMMCs	VCTs	Exposure_Time	lnVCTs
1	1	0	1	2015-01-01	0	142	0	4.95583
2	1	0	1	2015-01-01	75	705	0	6.5582
3	1	0	1	2015-01-01	42	386	0	5.95584
4	1	0	1	2015-01-01	0	48	0	3.8712
6	1	0	1	2015-01-01	0	603	0	6.40192
7	1	0	1	2015-01-01	0	144	0	4.96981
8	1	0	1	2015-01-01	0	40	0	3.68888
9	1	0	1	2015-01-01	0	203	0	5.31321
10	1	0	1	2015-01-01	0	68	0	4.21951
11	1	0	1	2015-01-01	0	260	0	5.56068
12	1	0	1	2015-01-01	27	118	0	4.77068
14	1	1	1	2015-01-01	163	495	0	6.20456
15	1	1	1	2015-01-01	13	550	0	6.30992
16	1	1	1	2015-01-01	18	641	0	6.46303
17	1	1	1	2015-01-01	312	428	0	6.05912
18	1	1	1	2015-01-01	0	218	0	5.3845
19	1	1	1	2015-01-01	86	387	0	5.95842
21	1	1	1	2015-01-01	17	487	0	6.18826
23	1	1	1	2015-01-01	4	171	0	5.14166
24	1	1	1	2015-01-01	0	135	0	4.90527
25	2	0	1	2015-01-01	9	9	0	9
27	2	0	1	2015-01-01	9	9	0	9
28	2	0	1	2015-01-01	9	9	0	9
29	2	0	1	2015-01-01	9	9	0	9
30	2	0	1	2015-01-01	9	9	0	9
31	2	0	1	2015-01-01	9	9	0	9
32	2	0	1	2015-01-01	9	9	0	9
33	2	0	1	2015-01-01	9	9	0	9
34	2	0	1	2015-01-01	9	9	0	9
35	2	0	1	2015-01-01	9	9	0	9
36	2	0	1	2015-01-01	9	9	0	9
37	2	1	1	2015-01-01	9	9	0	9
38	2	1	1	2015-01-01	9	9	0	9
39	2	1	1	2015-01-01	9	9	0	9
40	2	1	1	2015-01-01	9	9	0	9
41	2	1	1	2015-01-01	9	9	0	9
42	2	1	1	2015-01-01	9	9	0	9
43	2	1	1	2015-01-01	9	9	0	9
44	2	1	1	2015-01-01	9	9	0	9
45	2	1	1	2015-01-01	9	9	0	9
46	2	1	1	2015-01-01	9	9	0	9
47	2	1	1	2015-01-01	9	9	0	9
49	3	0	1	2015-01-01	9	9	0	9
50	3	0	1	2015-01-01	9	9	0	9
51	3	0	1	2015-01-01	9	9	0	9
52	3	0	1	2015-01-01	9	9	0	9
53	3	0	1	2015-01-01	9	9	0	9
54	3	0	1	2015-01-01	9	9	0	9
55	3	0	1	2015-01-01	9	9	0	9
56	3	0	1	2015-01-01	9	9	0	9
57	3	0	1	2015-01-01	9	9	0	9
58	3	0	1	2015-01-01	9	9	0	9
59	3	0	1	2015-01-01	9	9	0	9
60	3	0	1	2015-01-01	9	9	0	9
61	3	0	1	2015-01-01	9	9	0	9
62	3	1	1	2015-01-01	9	9	0	9
63	3	1	1	2015-01-01	9	9	0	9
64	3	1	1	2015-01-01	9	9	0	9
65	3	1	1	2015-01-01	9	9	0	9
66	3	1	1	2015-01-01	9	9	0	9
67	3	1	1	2015-01-01	9	9	0	9
68	3	1	1	2015-01-01	9	9	0	9
69	3	1	1	2015-01-01	9	9	0	9
70	3	1	1	2015-01-01	9	9	0	9
71	3	1	1	2015-01-01	9	9	0	9
72	3	1	1	2015-01-01	9	9	0	9
73	3	1	1	2015-01-01	9	9	0	9
74	3	1	1	2015-01-01	9	9	0	9
75	3	1	1	2015-01-01	9	9	0	9
76	4	0	1	2015-01-01	9	9	0	9
77	4	0	1	2015-01-01	9	9	0	9
78	4	0	1	2015-01-01	9	9	0	9
79	4	0	1	2015-01-01	9	9	0	9
80	4	0	1	2015-01-01	9	9	0	9
81	4	0	1	2015-01-01	9	9	0	9
82	4	0	1	2015-01-01	9	9	0	9
83	4	0	1	2015-01-01	9	9	0	9
84	4	0	1	2015-01-01	9	9	0	9
85	4	0	1	2015-01-01	9	9	0	9
86	4	0	1	2015-01-01	9	9	0	9
87	4	0	1	2015-01-01	9	9	0	9
88	4	0	1	2015-01-01	9	9	0	9
89	4	0	1	2015-01-01	9	9	0	9
90	4	0	1	2015-01-01	9	9	0	9
91	4	1	1	2015-01-01	9	9	0	9
92	4	1	1	2015-01-01	9	9	0	9
93	4	1	1	2015-01-01	9	9	0	9
94	4	1	1	2015-01-01	9	9	0	9
95	4	1	1	2015-01-01	9	9	0	9
96	4	1	1	2015-01-01	9	9	0	9
97	4	1	1	2015-01-01	9	9	0	9
98	4	1	1	2015-01-01	9	9	0	9
99	4	1	1	2015-01-01	9	9	0	9
100	4	1	1	2015-01-01	9	9	0	9
101	4	1	1	2015-01-01	9	9	0	9
102	4	1	1	2015-01-01	9	9	0	9
103	4	1	1	2015-01-01	9	9	0	9
104	4	1	1	2015-01-01	9	9	0	9
105	4	1	1	2015-01-01	9	9	0	9
106	4	1	1	2015-01-01	9	9	0	9
107	4	0	1	2015-01-01	9	9	0	9
108	4	0	1	2015-01-01	9	9	0	9
1001	1	2	1	2015-01-01	48	320	0	5.76832
1002	1	2	1	2015-01-01	0	320	0	5.76832
1003	1	2	1	2015-01-01	27	237	0	5.46806
1004	1	2	1	2015-01-01	0	227	0	5.42495
1005	1	2	1	2015-01-01	0	33	0	3.49651
1006	1	2	1	2015-01-01	5	216	0	5.37528
1007	2	2	1	2015-01-01	9	9	0	9
1008	2	2	1	2015-01-01	9	9	0	9
1009	2	2	1	2015-01-01	9	9	0	9
1010	2	2	1	2015-01-01	9	9	0	9
1011	2	2	1	2015-01-01	9	9	0	9
1012	2	2	1	2015-01-01	9	9	0	9
1013	3	2	1	2015-01-01	9	9	0	9
1014	3	2	1	2015-01-01	9	9	0	9
1015	3	2	1	2015-01-01	9	9	0	9
1016	3	2	1	2015-01-01	9	9	0	9
1017	3	2	1	2015-01-01	9	9	0	9
1018	3	2	1	2015-01-01	9	9	0	9
1019	4	2	1	2015-01-01	9	9	0	9
1020	4	2	1	2015-01-01	9	9	0	9
1021	4	2	1	2015-01-01	9	9	0	9
1022	4	2	1	2015-01-01	9	9	0	9
1023	4	2	1	2015-01-01	9	9	0	9
1024	4	2	1	2015-01-01	9	9	0	9
1	1	0	2	2015-02-01	0	40	0	3.68888
2	1	0	2	2015-02-01	48	561	0	6.32972
3	1	0	2	2015-02-01	0	377	0	5.93225
4	1	0	2	2015-02-01	0	49	0	3.89182
6	1	0	2	2015-02-01	0	559	0	6.32615
7	1	0	2	2015-02-01	0	186	0	5.22575
8	1	0	2	2015-02-01	0	55	0	4.00733
9	1	0	2	2015-02-01	28	210	0	5.34711
10	1	0	2	2015-02-01	0	51	0	3.93183
11	1	0	2	2015-02-01	24	232	0	5.44674
12	1	0	2	2015-02-01	16	184	0	5.21494
14	1	1	2	2015-02-01	2	196	0	5.27811
15	1	1	2	2015-02-01	0	241	0	5.4848
16	1	1	2	2015-02-01	16	581	0	6.36475
17	1	1	2	2015-02-01	55	334	0	5.81114
18	1	1	2	2015-02-01	0	157	0	5.05625
19	1	1	2	2015-02-01	14	399	0	5.98896
21	1	1	2	2015-02-01	0	694	0	6.54247
23	1	1	2	2015-02-01	0	128	0	4.85203
24	1	1	2	2015-02-01	0	167	0	5.11799
25	2	0	2	2015-02-01	9	9	0	9
27	2	0	2	2015-02-01	9	9	0	9
28	2	0	2	2015-02-01	9	9	0	9
29	2	0	2	2015-02-01	9	9	0	9
30	2	0	2	2015-02-01	9	9	0	9
31	2	0	2	2015-02-01	9	9	0	9
32	2	0	2	2015-02-01	9	9	0	9
33	2	0	2	2015-02-01	9	9	0	9
34	2	0	2	2015-02-01	9	9	0	9
35	2	0	2	2015-02-01	9	9	0	9
36	2	0	2	2015-02-01	9	9	0	9
37	2	1	2	2015-02-01	9	9	0	9
38	2	1	2	2015-02-01	9	9	0	9
39	2	1	2	2015-02-01	9	9	0	9
40	2	1	2	2015-02-01	9	9	0	9
41	2	1	2	2015-02-01	9	9	0	9
42	2	1	2	2015-02-01	9	9	0	9
43	2	1	2	2015-02-01	9	9	0	9
44	2	1	2	2015-02-01	9	9	0	9
45	2	1	2	2015-02-01	9	9	0	9
46	2	1	2	2015-02-01	9	9	0	9
47	2	1	2	2015-02-01	9	9	0	9
49	3	0	2	2015-02-01	9	9	0	9
50	3	0	2	2015-02-01	9	9	0	9
51	3	0	2	2015-02-01	9	9	0	9
52	3	0	2	2015-02-01	9	9	0	9
53	3	0	2	2015-02-01	9	9	0	9
54	3	0	2	2015-02-01	9	9	0	9
55	3	0	2	2015-02-01	9	9	0	9
56	3	0	2	2015-02-01	9	9	0	9
57	3	0	2	2015-02-01	9	9	0	9
58	3	0	2	2015-02-01	9	9	0	9
59	3	0	2	2015-02-01	9	9	0	9
60	3	0	2	2015-02-01	9	9	0	9
61	3	0	2	2015-02-01	9	9	0	9
62	3	1	2	2015-02-01	9	9	0	9
63	3	1	2	2015-02-01	9	9	0	9
64	3	1	2	2015-02-01	9	9	0	9
65	3	1	2	2015-02-01	9	9	0	9
66	3	1	2	2015-02-01	9	9	0	9
67	3	1	2	2015-02-01	9	9	0	9
68	3	1	2	2015-02-01	9	9	0	9
69	3	1	2	2015-02-01	9	9	0	9
70	3	1	2	2015-02-01	9	9	0	9
71	3	1	2	2015-02-01	9	9	0	9
72	3	1	2	2015-02-01	9	9	0	9
73	3	1	2	2015-02-01	9	9	0	9
74	3	1	2	2015-02-01	9	9	0	9
75	3	1	2	2015-02-01	9	9	0	9
76	4	0	2	2015-02-01	9	9	0	9
77	4	0	2	2015-02-01	9	9	0	9
78	4	0	2	2015-02-01	9	9	0	9
79	4	0	2	2015-02-01	9	9	0	9
80	4	0	2	2015-02-01	9	9	0	9
81	4	0	2	2015-02-01	9	9	0	9
82	4	0	2	2015-02-01	9	9	0	9
83	4	0	2	2015-02-01	9	9	0	9
84	4	0	2	2015-02-01	9	9	0	9
85	4	0	2	2015-02-01	9	9	0	9
86	4	0	2	2015-02-01	9	9	0	9
87	4	0	2	2015-02-01	9	9	0	9
88	4	0	2	2015-02-01	9	9	0	9
89	4	0	2	2015-02-01	9	9	0	9
90	4	0	2	2015-02-01	9	9	0	9
91	4	1	2	2015-02-01	9	9	0	9
92	4	1	2	2015-02-01	9	9	0	9
93	4	1	2	2015-02-01	9	9	0	9
94	4	1	2	2015-02-01	9	9	0	9
95	4	1	2	2015-02-01	9	9	0	9
96	4	1	2	2015-02-01	9	9	0	9
97	4	1	2	2015-02-01	9	9	0	9
98	4	1	2	2015-02-01	9	9	0	9
99	4	1	2	2015-02-01	9	9	0	9
100	4	1	2	2015-02-01	9	9	0	9
101	4	1	2	2015-02-01	9	9	0	9
102	4	1	2	2015-02-01	9	9	0	9
103	4	1	2	2015-02-01	9	9	0	9
104	4	1	2	2015-02-01	9	9	0	9
105	4	1	2	2015-02-01	9	9	0	9
106	4	1	2	2015-02-01	9	9	0	9
107	4	0	2	2015-02-01	9	9	0	9
108	4	0	2	2015-02-01	9	9	0	9
1001	1	2	2	2015-02-01	48	303	0	5.71373
1002	1	2	2	2015-02-01	2	234	0	5.45532
1003	1	2	2	2015-02-01	0	121	0	4.79579
1004	1	2	2	2015-02-01	0	274	0	5.61313
1005	1	2	2	2015-02-01	0	7	0	1.94591
1006	1	2	2	2015-02-01	7	322	0	5.77455
1007	2	2	2	2015-02-01	9	9	0	9
1008	2	2	2	2015-02-01	9	9	0	9
1009	2	2	2	2015-02-01	9	9	0	9
1010	2	2	2	2015-02-01	9	9	0	9
1011	2	2	2	2015-02-01	9	9	0	9
1012	2	2	2	2015-02-01	9	9	0	9
1013	3	2	2	2015-02-01	9	9	0	9
1014	3	2	2	2015-02-01	9	9	0	9
1015	3	2	2	2015-02-01	9	9	0	9
1016	3	2	2	2015-02-01	9	9	0	9
1017	3	2	2	2015-02-01	9	9	0	9
1018	3	2	2	2015-02-01	9	9	0	9
1019	4	2	2	2015-02-01	9	9	0	9
1020	4	2	2	2015-02-01	9	9	0	9
1021	4	2	2	2015-02-01	9	9	0	9
1022	4	2	2	2015-02-01	9	9	0	9
1023	4	2	2	2015-02-01	9	9	0	9
1024	4	2	2	2015-02-01	9	9	0	9
1	1	0	3	2015-03-01	0	16	0	2.77259
2	1	0	3	2015-03-01	96	819	0	6.70808
3	1	0	3	2015-03-01	0	388	0	5.96101
4	1	0	3	2015-03-01	0	15	0	2.70805
6	1	0	3	2015-03-01	0	649	0	6.47543
7	1	0	3	2015-03-01	0	151	0	5.01728
8	1	0	3	2015-03-01	0	91	0	4.51086
9	1	0	3	2015-03-01	145	199	0	5.2933
10	1	0	3	2015-03-01	0	44	0	3.78419
11	1	0	3	2015-03-01	6	303	0	5.71373
12	1	0	3	2015-03-01	15	197	0	5.2832
14	1	1	3	2015-03-01	0	230	0	5.43808
15	1	1	3	2015-03-01	0	265	0	5.57973
16	1	1	3	2015-03-01	20	435	0	6.07535
17	1	1	3	2015-03-01	82	456	0	6.12249
18	1	1	3	2015-03-01	1	239	0	5.47646
19	1	1	3	2015-03-01	38	462	0	6.13556
21	1	1	3	2015-03-01	27	638	0	6.45834
23	1	1	3	2015-03-01	0	200	0	5.29832
24	1	1	3	2015-03-01	0	202	0	5.30827
25	2	0	3	2015-03-01	9	9	0	9
27	2	0	3	2015-03-01	9	9	0	9
28	2	0	3	2015-03-01	9	9	0	9
29	2	0	3	2015-03-01	9	9	0	9
30	2	0	3	2015-03-01	9	9	0	9
31	2	0	3	2015-03-01	9	9	0	9
32	2	0	3	2015-03-01	9	9	0	9
33	2	0	3	2015-03-01	9	9	0	9
34	2	0	3	2015-03-01	9	9	0	9
35	2	0	3	2015-03-01	9	9	0	9
36	2	0	3	2015-03-01	9	9	0	9
37	2	1	3	2015-03-01	9	9	0	9
38	2	1	3	2015-03-01	9	9	0	9
39	2	1	3	2015-03-01	9	9	0	9
40	2	1	3	2015-03-01	9	9	0	9
41	2	1	3	2015-03-01	9	9	0	9
42	2	1	3	2015-03-01	9	9	0	9
43	2	1	3	2015-03-01	9	9	0	9
44	2	1	3	2015-03-01	9	9	0	9
45	2	1	3	2015-03-01	9	9	0	9
46	2	1	3	2015-03-01	9	9	0	9
47	2	1	3	2015-03-01	9	9	0	9
49	3	0	3	2015-03-01	9	9	0	9
50	3	0	3	2015-03-01	9	9	0	9
51	3	0	3	2015-03-01	9	9	0	9
52	3	0	3	2015-03-01	9	9	0	9
53	3	0	3	2015-03-01	9	9	0	9
54	3	0	3	2015-03-01	9	9	0	9
55	3	0	3	2015-03-01	9	9	0	9
56	3	0	3	2015-03-01	9	9	0	9
57	3	0	3	2015-03-01	9	9	0	9
58	3	0	3	2015-03-01	9	9	0	9
59	3	0	3	2015-03-01	9	9	0	9
60	3	0	3	2015-03-01	9	9	0	9
61	3	0	3	2015-03-01	9	9	0	9
62	3	1	3	2015-03-01	9	9	0	9
63	3	1	3	2015-03-01	9	9	0	9
64	3	1	3	2015-03-01	9	9	0	9
65	3	1	3	2015-03-01	9	9	0	9
66	3	1	3	2015-03-01	9	9	0	9
67	3	1	3	2015-03-01	9	9	0	9
68	3	1	3	2015-03-01	9	9	0	9
69	3	1	3	2015-03-01	9	9	0	9
70	3	1	3	2015-03-01	9	9	0	9
71	3	1	3	2015-03-01	9	9	0	9
72	3	1	3	2015-03-01	9	9	0	9
73	3	1	3	2015-03-01	9	9	0	9
74	3	1	3	2015-03-01	9	9	0	9
75	3	1	3	2015-03-01	9	9	0	9
76	4	0	3	2015-03-01	9	9	0	9
77	4	0	3	2015-03-01	9	9	0	9
78	4	0	3	2015-03-01	9	9	0	9
79	4	0	3	2015-03-01	9	9	0	9
80	4	0	3	2015-03-01	9	9	0	9
81	4	0	3	2015-03-01	9	9	0	9
82	4	0	3	2015-03-01	9	9	0	9
83	4	0	3	2015-03-01	9	9	0	9
84	4	0	3	2015-03-01	9	9	0	9
85	4	0	3	2015-03-01	9	9	0	9
86	4	0	3	2015-03-01	9	9	0	9
87	4	0	3	2015-03-01	9	9	0	9
88	4	0	3	2015-03-01	9	9	0	9
89	4	0	3	2015-03-01	9	9	0	9
90	4	0	3	2015-03-01	9	9	0	9
91	4	1	3	2015-03-01	9	9	0	9
92	4	1	3	2015-03-01	9	9	0	9
93	4	1	3	2015-03-01	9	9	0	9
94	4	1	3	2015-03-01	9	9	0	9
95	4	1	3	2015-03-01	9	9	0	9
96	4	1	3	2015-03-01	9	9	0	9
97	4	1	3	2015-03-01	9	9	0	9
98	4	1	3	2015-03-01	9	9	0	9
99	4	1	3	2015-03-01	9	9	0	9
100	4	1	3	2015-03-01	9	9	0	9
101	4	1	3	2015-03-01	9	9	0	9
102	4	1	3	2015-03-01	9	9	0	9
103	4	1	3	2015-03-01	9	9	0	9
104	4	1	3	2015-03-01	9	9	0	9
105	4	1	3	2015-03-01	9	9	0	9
106	4	1	3	2015-03-01	9	9	0	9
107	4	0	3	2015-03-01	9	9	0	9
108	4	0	3	2015-03-01	9	9	0	9
1001	1	2	3	2015-03-01	33	514	0	6.24222
1002	1	2	3	2015-03-01	1	258	0	5.55296
1003	1	2	3	2015-03-01	1	118	0	4.77068
1004	1	2	3	2015-03-01	0	218	0	5.3845
1005	1	2	3	2015-03-01	0	40	0	3.68888
1006	1	2	3	2015-03-01	33	239	0	5.47646
1007	2	2	3	2015-03-01	9	9	0	9
1008	2	2	3	2015-03-01	9	9	0	9
1009	2	2	3	2015-03-01	9	9	0	9
1010	2	2	3	2015-03-01	9	9	0	9
1011	2	2	3	2015-03-01	9	9	0	9
1012	2	2	3	2015-03-01	9	9	0	9
1013	3	2	3	2015-03-01	9	9	0	9
1014	3	2	3	2015-03-01	9	9	0	9
1015	3	2	3	2015-03-01	9	9	0	9
1016	3	2	3	2015-03-01	9	9	0	9
1017	3	2	3	2015-03-01	9	9	0	9
1018	3	2	3	2015-03-01	9	9	0	9
1019	4	2	3	2015-03-01	9	9	0	9
1020	4	2	3	2015-03-01	9	9	0	9
1021	4	2	3	2015-03-01	9	9	0	9
1022	4	2	3	2015-03-01	9	9	0	9
1023	4	2	3	2015-03-01	9	9	0	9
1024	4	2	3	2015-03-01	9	9	0	9
1	1	0	4	2015-04-01	0	46	0	3.82864
2	1	0	4	2015-04-01	272	853	0	6.74876
3	1	0	4	2015-04-01	147	357	0	5.87774
4	1	0	4	2015-04-01	0	64	0	4.15888
6	1	0	4	2015-04-01	0	515	0	6.24417
7	1	0	4	2015-04-01	0	32	0	3.46574
8	1	0	4	2015-04-01	0	157	0	5.05625
9	1	0	4	2015-04-01	133	252	0	5.52943
10	1	0	4	2015-04-01	25	20	0	2.99573
11	1	0	4	2015-04-01	100	272	0	5.6058
12	1	0	4	2015-04-01	149	148	0	4.99721
14	1	1	4	2015-04-01	0	198	0	5.28827
15	1	1	4	2015-04-01	0	606	0	6.40688
16	1	1	4	2015-04-01	54	421	0	6.04263
17	1	1	4	2015-04-01	864	561	0	6.32972
18	1	1	4	2015-04-01	250	280	0	5.63479
19	1	1	4	2015-04-01	258	447	0	6.10256
21	1	1	4	2015-04-01	193	577	0	6.35784
23	1	1	4	2015-04-01	27	222	0	5.40268
24	1	1	4	2015-04-01	0	146	0	4.98361
25	2	0	4	2015-04-01	9	9	0	9
27	2	0	4	2015-04-01	9	9	0	9
28	2	0	4	2015-04-01	9	9	0	9
29	2	0	4	2015-04-01	9	9	0	9
30	2	0	4	2015-04-01	9	9	0	9
31	2	0	4	2015-04-01	9	9	0	9
32	2	0	4	2015-04-01	9	9	0	9
33	2	0	4	2015-04-01	9	9	0	9
34	2	0	4	2015-04-01	9	9	0	9
35	2	0	4	2015-04-01	9	9	0	9
36	2	0	4	2015-04-01	9	9	0	9
37	2	1	4	2015-04-01	9	9	0	9
38	2	1	4	2015-04-01	9	9	0	9
39	2	1	4	2015-04-01	9	9	0	9
40	2	1	4	2015-04-01	9	9	0	9
41	2	1	4	2015-04-01	9	9	0	9
42	2	1	4	2015-04-01	9	9	0	9
43	2	1	4	2015-04-01	9	9	0	9
44	2	1	4	2015-04-01	9	9	0	9
45	2	1	4	2015-04-01	9	9	0	9
46	2	1	4	2015-04-01	9	9	0	9
47	2	1	4	2015-04-01	9	9	0	9
49	3	0	4	2015-04-01	9	9	0	9
50	3	0	4	2015-04-01	9	9	0	9
51	3	0	4	2015-04-01	9	9	0	9
52	3	0	4	2015-04-01	9	9	0	9
53	3	0	4	2015-04-01	9	9	0	9
54	3	0	4	2015-04-01	9	9	0	9
55	3	0	4	2015-04-01	9	9	0	9
56	3	0	4	2015-04-01	9	9	0	9
57	3	0	4	2015-04-01	9	9	0	9
58	3	0	4	2015-04-01	9	9	0	9
59	3	0	4	2015-04-01	9	9	0	9
60	3	0	4	2015-04-01	9	9	0	9
61	3	0	4	2015-04-01	9	9	0	9
62	3	1	4	2015-04-01	9	9	0	9
63	3	1	4	2015-04-01	9	9	0	9
64	3	1	4	2015-04-01	9	9	0	9
65	3	1	4	2015-04-01	9	9	0	9
66	3	1	4	2015-04-01	9	9	0	9
67	3	1	4	2015-04-01	9	9	0	9
68	3	1	4	2015-04-01	9	9	0	9
69	3	1	4	2015-04-01	9	9	0	9
70	3	1	4	2015-04-01	9	9	0	9
71	3	1	4	2015-04-01	9	9	0	9
72	3	1	4	2015-04-01	9	9	0	9
73	3	1	4	2015-04-01	9	9	0	9
74	3	1	4	2015-04-01	9	9	0	9
75	3	1	4	2015-04-01	9	9	0	9
76	4	0	4	2015-04-01	9	9	0	9
77	4	0	4	2015-04-01	9	9	0	9
78	4	0	4	2015-04-01	9	9	0	9
79	4	0	4	2015-04-01	9	9	0	9
80	4	0	4	2015-04-01	9	9	0	9
81	4	0	4	2015-04-01	9	9	0	9
82	4	0	4	2015-04-01	9	9	0	9
83	4	0	4	2015-04-01	9	9	0	9
84	4	0	4	2015-04-01	9	9	0	9
85	4	0	4	2015-04-01	9	9	0	9
86	4	0	4	2015-04-01	9	9	0	9
87	4	0	4	2015-04-01	9	9	0	9
88	4	0	4	2015-04-01	9	9	0	9
89	4	0	4	2015-04-01	9	9	0	9
90	4	0	4	2015-04-01	9	9	0	9
91	4	1	4	2015-04-01	9	9	0	9
92	4	1	4	2015-04-01	9	9	0	9
93	4	1	4	2015-04-01	9	9	0	9
94	4	1	4	2015-04-01	9	9	0	9
95	4	1	4	2015-04-01	9	9	0	9
96	4	1	4	2015-04-01	9	9	0	9
97	4	1	4	2015-04-01	9	9	0	9
98	4	1	4	2015-04-01	9	9	0	9
99	4	1	4	2015-04-01	9	9	0	9
100	4	1	4	2015-04-01	9	9	0	9
101	4	1	4	2015-04-01	9	9	0	9
102	4	1	4	2015-04-01	9	9	0	9
103	4	1	4	2015-04-01	9	9	0	9
104	4	1	4	2015-04-01	9	9	0	9
105	4	1	4	2015-04-01	9	9	0	9
106	4	1	4	2015-04-01	9	9	0	9
107	4	0	4	2015-04-01	9	9	0	9
108	4	0	4	2015-04-01	9	9	0	9
1001	1	2	4	2015-04-01	130	445	0	6.09807
1002	1	2	4	2015-04-01	2	303	0	5.71373
1003	1	2	4	2015-04-01	42	142	0	4.95583
1004	1	2	4	2015-04-01	0	282	0	5.64191
1005	1	2	4	2015-04-01	17	84	0	4.43082
1006	1	2	4	2015-04-01	109	372	0	5.91889
1007	2	2	4	2015-04-01	9	9	0	9
1008	2	2	4	2015-04-01	9	9	0	9
1009	2	2	4	2015-04-01	9	9	0	9
1010	2	2	4	2015-04-01	9	9	0	9
1011	2	2	4	2015-04-01	9	9	0	9
1012	2	2	4	2015-04-01	9	9	0	9
1013	3	2	4	2015-04-01	9	9	0	9
1014	3	2	4	2015-04-01	9	9	0	9
1015	3	2	4	2015-04-01	9	9	0	9
1016	3	2	4	2015-04-01	9	9	0	9
1017	3	2	4	2015-04-01	9	9	0	9
1018	3	2	4	2015-04-01	9	9	0	9
1019	4	2	4	2015-04-01	9	9	0	9
1020	4	2	4	2015-04-01	9	9	0	9
1021	4	2	4	2015-04-01	9	9	0	9
1022	4	2	4	2015-04-01	9	9	0	9
1023	4	2	4	2015-04-01	9	9	0	9
1024	4	2	4	2015-04-01	9	9	0	9
1	1	0	5	2015-05-01	0	61	0	4.11087
2	1	0	5	2015-05-01	279	706	0	6.55962
3	1	0	5	2015-05-01	43	259	0	5.55683
4	1	0	5	2015-05-01	0	70	0	4.2485
6	1	0	5	2015-05-01	0	501	0	6.21661
7	1	0	5	2015-05-01	0	172	0	5.14749
8	1	0	5	2015-05-01	0	120	0	4.78749
9	1	0	5	2015-05-01	151	244	0	5.49717
10	1	0	5	2015-05-01	15	27	0	3.29584
11	1	0	5	2015-05-01	150	240	0	5.48064
12	1	0	5	2015-05-01	43	118	0	4.77068
14	1	1	5	2015-05-01	0	249	0	5.51745
15	1	1	5	2015-05-01	1	263	0	5.57215
16	1	1	5	2015-05-01	33	459	0	6.12905
17	1	1	5	2015-05-01	864	487	0	6.18826
18	1	1	5	2015-05-01	8	210	0	5.34711
19	1	1	5	2015-05-01	33	392	0	5.97126
21	1	1	5	2015-05-01	66	678	0	6.51915
23	1	1	5	2015-05-01	3	139	0	4.93447
24	1	1	5	2015-05-01	0	181	0	5.1985
25	2	0	5	2015-05-01	9	9	0	9
27	2	0	5	2015-05-01	9	9	0	9
28	2	0	5	2015-05-01	9	9	0	9
29	2	0	5	2015-05-01	9	9	0	9
30	2	0	5	2015-05-01	9	9	0	9
31	2	0	5	2015-05-01	9	9	0	9
32	2	0	5	2015-05-01	9	9	0	9
33	2	0	5	2015-05-01	9	9	0	9
34	2	0	5	2015-05-01	9	9	0	9
35	2	0	5	2015-05-01	9	9	0	9
36	2	0	5	2015-05-01	9	9	0	9
37	2	1	5	2015-05-01	9	9	0	9
38	2	1	5	2015-05-01	9	9	0	9
39	2	1	5	2015-05-01	9	9	0	9
40	2	1	5	2015-05-01	9	9	0	9
41	2	1	5	2015-05-01	9	9	0	9
42	2	1	5	2015-05-01	9	9	0	9
43	2	1	5	2015-05-01	9	9	0	9
44	2	1	5	2015-05-01	9	9	0	9
45	2	1	5	2015-05-01	9	9	0	9
46	2	1	5	2015-05-01	9	9	0	9
47	2	1	5	2015-05-01	9	9	0	9
49	3	0	5	2015-05-01	9	9	0	9
50	3	0	5	2015-05-01	9	9	0	9
51	3	0	5	2015-05-01	9	9	0	9
52	3	0	5	2015-05-01	9	9	0	9
53	3	0	5	2015-05-01	9	9	0	9
54	3	0	5	2015-05-01	9	9	0	9
55	3	0	5	2015-05-01	9	9	0	9
56	3	0	5	2015-05-01	9	9	0	9
57	3	0	5	2015-05-01	9	9	0	9
58	3	0	5	2015-05-01	9	9	0	9
59	3	0	5	2015-05-01	9	9	0	9
60	3	0	5	2015-05-01	9	9	0	9
61	3	0	5	2015-05-01	9	9	0	9
62	3	1	5	2015-05-01	9	9	0	9
63	3	1	5	2015-05-01	9	9	0	9
64	3	1	5	2015-05-01	9	9	0	9
65	3	1	5	2015-05-01	9	9	0	9
66	3	1	5	2015-05-01	9	9	0	9
67	3	1	5	2015-05-01	9	9	0	9
68	3	1	5	2015-05-01	9	9	0	9
69	3	1	5	2015-05-01	9	9	0	9
70	3	1	5	2015-05-01	9	9	0	9
71	3	1	5	2015-05-01	9	9	0	9
72	3	1	5	2015-05-01	9	9	0	9
73	3	1	5	2015-05-01	9	9	0	9
74	3	1	5	2015-05-01	9	9	0	9
75	3	1	5	2015-05-01	9	9	0	9
76	4	0	5	2015-05-01	9	9	0	9
77	4	0	5	2015-05-01	9	9	0	9
78	4	0	5	2015-05-01	9	9	0	9
79	4	0	5	2015-05-01	9	9	0	9
80	4	0	5	2015-05-01	9	9	0	9
81	4	0	5	2015-05-01	9	9	0	9
82	4	0	5	2015-05-01	9	9	0	9
83	4	0	5	2015-05-01	9	9	0	9
84	4	0	5	2015-05-01	9	9	0	9
85	4	0	5	2015-05-01	9	9	0	9
86	4	0	5	2015-05-01	9	9	0	9
87	4	0	5	2015-05-01	9	9	0	9
88	4	0	5	2015-05-01	9	9	0	9
89	4	0	5	2015-05-01	9	9	0	9
90	4	0	5	2015-05-01	9	9	0	9
91	4	1	5	2015-05-01	9	9	0	9
92	4	1	5	2015-05-01	9	9	0	9
93	4	1	5	2015-05-01	9	9	0	9
94	4	1	5	2015-05-01	9	9	0	9
95	4	1	5	2015-05-01	9	9	0	9
96	4	1	5	2015-05-01	9	9	0	9
97	4	1	5	2015-05-01	9	9	0	9
98	4	1	5	2015-05-01	9	9	0	9
99	4	1	5	2015-05-01	9	9	0	9
100	4	1	5	2015-05-01	9	9	0	9
101	4	1	5	2015-05-01	9	9	0	9
102	4	1	5	2015-05-01	9	9	0	9
103	4	1	5	2015-05-01	9	9	0	9
104	4	1	5	2015-05-01	9	9	0	9
105	4	1	5	2015-05-01	9	9	0	9
106	4	1	5	2015-05-01	9	9	0	9
107	4	0	5	2015-05-01	9	9	0	9
108	4	0	5	2015-05-01	9	9	0	9
1001	1	2	5	2015-05-01	58	299	0	5.70044
1002	1	2	5	2015-05-01	2	260	0	5.56068
1003	1	2	5	2015-05-01	24	154	0	5.03695
1004	1	2	5	2015-05-01	0	313	0	5.7462
1005	1	2	5	2015-05-01	0	72	0	4.27667
1006	1	2	5	2015-05-01	0	163	0	5.09375
1007	2	2	5	2015-05-01	9	9	0	9
1008	2	2	5	2015-05-01	9	9	0	9
1009	2	2	5	2015-05-01	9	9	0	9
1010	2	2	5	2015-05-01	9	9	0	9
1011	2	2	5	2015-05-01	9	9	0	9
1012	2	2	5	2015-05-01	9	9	0	9
1013	3	2	5	2015-05-01	9	9	0	9
1014	3	2	5	2015-05-01	9	9	0	9
1015	3	2	5	2015-05-01	9	9	0	9
1016	3	2	5	2015-05-01	9	9	0	9
1017	3	2	5	2015-05-01	9	9	0	9
1018	3	2	5	2015-05-01	9	9	0	9
1019	4	2	5	2015-05-01	9	9	0	9
1020	4	2	5	2015-05-01	9	9	0	9
1021	4	2	5	2015-05-01	9	9	0	9
1022	4	2	5	2015-05-01	9	9	0	9
1023	4	2	5	2015-05-01	9	9	0	9
1024	4	2	5	2015-05-01	9	9	0	9
1	1	0	6	2015-06-01	4	38	0	3.63759
2	1	0	6	2015-06-01	82	609	0	6.41182
3	1	0	6	2015-06-01	0	435	0	6.07535
4	1	0	6	2015-06-01	0	70	0	4.2485
6	1	0	6	2015-06-01	0	478	0	6.16961
7	1	0	6	2015-06-01	0	188	0	5.23644
8	1	0	6	2015-06-01	0	73	0	4.29046
9	1	0	6	2015-06-01	0	291	0	5.67332
10	1	0	6	2015-06-01	0	71	0	4.26268
11	1	0	6	2015-06-01	17	268	0	5.59099
12	1	0	6	2015-06-01	23	176	0	5.17048
14	1	1	6	2015-06-01	0	358	0	5.88053
15	1	1	6	2015-06-01	0	308	0	5.7301
16	1	1	6	2015-06-01	49	617	0	6.42487
17	1	1	6	2015-06-01	646	553	0	6.31536
18	1	1	6	2015-06-01	0	285	0	5.65249
19	1	1	6	2015-06-01	20	478	0	6.16961
21	1	1	6	2015-06-01	90	744	0	6.61204
23	1	1	6	2015-06-01	0	171	0	5.14166
24	1	1	6	2015-06-01	0	166	0	5.11199
25	2	0	6	2015-06-01	9	9	0	9
27	2	0	6	2015-06-01	9	9	0	9
28	2	0	6	2015-06-01	9	9	0	9
29	2	0	6	2015-06-01	9	9	0	9
30	2	0	6	2015-06-01	9	9	0	9
31	2	0	6	2015-06-01	9	9	0	9
32	2	0	6	2015-06-01	9	9	0	9
33	2	0	6	2015-06-01	9	9	0	9
34	2	0	6	2015-06-01	9	9	0	9
35	2	0	6	2015-06-01	9	9	0	9
36	2	0	6	2015-06-01	9	9	0	9
37	2	1	6	2015-06-01	9	9	0	9
38	2	1	6	2015-06-01	9	9	0	9
39	2	1	6	2015-06-01	9	9	0	9
40	2	1	6	2015-06-01	9	9	0	9
41	2	1	6	2015-06-01	9	9	0	9
42	2	1	6	2015-06-01	9	9	0	9
43	2	1	6	2015-06-01	9	9	0	9
44	2	1	6	2015-06-01	9	9	0	9
45	2	1	6	2015-06-01	9	9	0	9
46	2	1	6	2015-06-01	9	9	0	9
47	2	1	6	2015-06-01	9	9	0	9
49	3	0	6	2015-06-01	9	9	0	9
50	3	0	6	2015-06-01	9	9	0	9
51	3	0	6	2015-06-01	9	9	0	9
52	3	0	6	2015-06-01	9	9	0	9
53	3	0	6	2015-06-01	9	9	0	9
54	3	0	6	2015-06-01	9	9	0	9
55	3	0	6	2015-06-01	9	9	0	9
56	3	0	6	2015-06-01	9	9	0	9
57	3	0	6	2015-06-01	9	9	0	9
58	3	0	6	2015-06-01	9	9	0	9
59	3	0	6	2015-06-01	9	9	0	9
60	3	0	6	2015-06-01	9	9	0	9
61	3	0	6	2015-06-01	9	9	0	9
62	3	1	6	2015-06-01	9	9	0	9
63	3	1	6	2015-06-01	9	9	0	9
64	3	1	6	2015-06-01	9	9	0	9
65	3	1	6	2015-06-01	9	9	0	9
66	3	1	6	2015-06-01	9	9	0	9
67	3	1	6	2015-06-01	9	9	0	9
68	3	1	6	2015-06-01	9	9	0	9
69	3	1	6	2015-06-01	9	9	0	9
70	3	1	6	2015-06-01	9	9	0	9
71	3	1	6	2015-06-01	9	9	0	9
72	3	1	6	2015-06-01	9	9	0	9
73	3	1	6	2015-06-01	9	9	0	9
74	3	1	6	2015-06-01	9	9	0	9
75	3	1	6	2015-06-01	9	9	0	9
76	4	0	6	2015-06-01	9	9	0	9
77	4	0	6	2015-06-01	9	9	0	9
78	4	0	6	2015-06-01	9	9	0	9
79	4	0	6	2015-06-01	9	9	0	9
80	4	0	6	2015-06-01	9	9	0	9
81	4	0	6	2015-06-01	9	9	0	9
82	4	0	6	2015-06-01	9	9	0	9
83	4	0	6	2015-06-01	9	9	0	9
84	4	0	6	2015-06-01	9	9	0	9
85	4	0	6	2015-06-01	9	9	0	9
86	4	0	6	2015-06-01	9	9	0	9
87	4	0	6	2015-06-01	9	9	0	9
88	4	0	6	2015-06-01	9	9	0	9
89	4	0	6	2015-06-01	9	9	0	9
90	4	0	6	2015-06-01	9	9	0	9
91	4	1	6	2015-06-01	9	9	0	9
92	4	1	6	2015-06-01	9	9	0	9
93	4	1	6	2015-06-01	9	9	0	9
94	4	1	6	2015-06-01	9	9	0	9
95	4	1	6	2015-06-01	9	9	0	9
96	4	1	6	2015-06-01	9	9	0	9
97	4	1	6	2015-06-01	9	9	0	9
98	4	1	6	2015-06-01	9	9	0	9
99	4	1	6	2015-06-01	9	9	0	9
100	4	1	6	2015-06-01	9	9	0	9
101	4	1	6	2015-06-01	9	9	0	9
102	4	1	6	2015-06-01	9	9	0	9
103	4	1	6	2015-06-01	9	9	0	9
104	4	1	6	2015-06-01	9	9	0	9
105	4	1	6	2015-06-01	9	9	0	9
106	4	1	6	2015-06-01	9	9	0	9
107	4	0	6	2015-06-01	9	9	0	9
108	4	0	6	2015-06-01	9	9	0	9
1001	1	2	6	2015-06-01	46	337	0	5.82008
1002	1	2	6	2015-06-01	2	347	0	5.84932
1003	1	2	6	2015-06-01	65	148	0	4.99721
1004	1	2	6	2015-06-01	0	334	0	5.81114
1005	1	2	6	2015-06-01	0	72	0	4.27667
1006	1	2	6	2015-06-01	0	243	0	5.49306
1007	2	2	6	2015-06-01	9	9	0	9
1008	2	2	6	2015-06-01	9	9	0	9
1009	2	2	6	2015-06-01	9	9	0	9
1010	2	2	6	2015-06-01	9	9	0	9
1011	2	2	6	2015-06-01	9	9	0	9
1012	2	2	6	2015-06-01	9	9	0	9
1013	3	2	6	2015-06-01	9	9	0	9
1014	3	2	6	2015-06-01	9	9	0	9
1015	3	2	6	2015-06-01	9	9	0	9
1016	3	2	6	2015-06-01	9	9	0	9
1017	3	2	6	2015-06-01	9	9	0	9
1018	3	2	6	2015-06-01	9	9	0	9
1019	4	2	6	2015-06-01	9	9	0	9
1020	4	2	6	2015-06-01	9	9	0	9
1021	4	2	6	2015-06-01	9	9	0	9
1022	4	2	6	2015-06-01	9	9	0	9
1023	4	2	6	2015-06-01	9	9	0	9
1024	4	2	6	2015-06-01	9	9	0	9
1	1	0	7	2015-07-01	0	57	0	4.04305
2	1	0	7	2015-07-01	88	810	0	6.69703
3	1	0	7	2015-07-01	14	455	0	6.1203
4	1	0	7	2015-07-01	0	72	0	4.27667
6	1	0	7	2015-07-01	0	542	0	6.29527
7	1	0	7	2015-07-01	0	0	0	9
8	1	0	7	2015-07-01	0	112	0	4.7185
9	1	0	7	2015-07-01	165	793	0	6.67582
10	1	0	7	2015-07-01	0	25	0	3.21888
11	1	0	7	2015-07-01	54	260	0	5.56068
12	1	0	7	2015-07-01	27	173	0	5.15329
14	1	1	7	2015-07-01	12	244	0	5.49717
15	1	1	7	2015-07-01	0	313	0	5.7462
16	1	1	7	2015-07-01	13	561	0	6.32972
17	1	1	7	2015-07-01	91	530	0	6.27288
18	1	1	7	2015-07-01	0	450	0	6.10925
19	1	1	7	2015-07-01	39	566	0	6.33859
21	1	1	7	2015-07-01	78	706	0	6.55962
23	1	1	7	2015-07-01	0	37	0	3.61092
24	1	1	7	2015-07-01	16	199	0	5.2933
25	2	0	7	2015-07-01	9	9	0	9
27	2	0	7	2015-07-01	9	9	0	9
28	2	0	7	2015-07-01	9	9	0	9
29	2	0	7	2015-07-01	9	9	0	9
30	2	0	7	2015-07-01	9	9	0	9
31	2	0	7	2015-07-01	9	9	0	9
32	2	0	7	2015-07-01	9	9	0	9
33	2	0	7	2015-07-01	9	9	0	9
34	2	0	7	2015-07-01	9	9	0	9
35	2	0	7	2015-07-01	9	9	0	9
36	2	0	7	2015-07-01	9	9	0	9
37	2	1	7	2015-07-01	9	9	0	9
38	2	1	7	2015-07-01	9	9	0	9
39	2	1	7	2015-07-01	9	9	0	9
40	2	1	7	2015-07-01	9	9	0	9
41	2	1	7	2015-07-01	9	9	0	9
42	2	1	7	2015-07-01	9	9	0	9
43	2	1	7	2015-07-01	9	9	0	9
44	2	1	7	2015-07-01	9	9	0	9
45	2	1	7	2015-07-01	9	9	0	9
46	2	1	7	2015-07-01	9	9	0	9
47	2	1	7	2015-07-01	9	9	0	9
49	3	0	7	2015-07-01	9	9	0	9
50	3	0	7	2015-07-01	9	9	0	9
51	3	0	7	2015-07-01	9	9	0	9
52	3	0	7	2015-07-01	9	9	0	9
53	3	0	7	2015-07-01	9	9	0	9
54	3	0	7	2015-07-01	9	9	0	9
55	3	0	7	2015-07-01	9	9	0	9
56	3	0	7	2015-07-01	9	9	0	9
57	3	0	7	2015-07-01	9	9	0	9
58	3	0	7	2015-07-01	9	9	0	9
59	3	0	7	2015-07-01	9	9	0	9
60	3	0	7	2015-07-01	9	9	0	9
61	3	0	7	2015-07-01	9	9	0	9
62	3	1	7	2015-07-01	9	9	0	9
63	3	1	7	2015-07-01	9	9	0	9
64	3	1	7	2015-07-01	9	9	0	9
65	3	1	7	2015-07-01	9	9	0	9
66	3	1	7	2015-07-01	9	9	0	9
67	3	1	7	2015-07-01	9	9	0	9
68	3	1	7	2015-07-01	9	9	0	9
69	3	1	7	2015-07-01	9	9	0	9
70	3	1	7	2015-07-01	9	9	0	9
71	3	1	7	2015-07-01	9	9	0	9
72	3	1	7	2015-07-01	9	9	0	9
73	3	1	7	2015-07-01	9	9	0	9
74	3	1	7	2015-07-01	9	9	0	9
75	3	1	7	2015-07-01	9	9	0	9
76	4	0	7	2015-07-01	9	9	0	9
77	4	0	7	2015-07-01	9	9	0	9
78	4	0	7	2015-07-01	9	9	0	9
79	4	0	7	2015-07-01	9	9	0	9
80	4	0	7	2015-07-01	9	9	0	9
81	4	0	7	2015-07-01	9	9	0	9
82	4	0	7	2015-07-01	9	9	0	9
83	4	0	7	2015-07-01	9	9	0	9
84	4	0	7	2015-07-01	9	9	0	9
85	4	0	7	2015-07-01	9	9	0	9
86	4	0	7	2015-07-01	9	9	0	9
87	4	0	7	2015-07-01	9	9	0	9
88	4	0	7	2015-07-01	9	9	0	9
89	4	0	7	2015-07-01	9	9	0	9
90	4	0	7	2015-07-01	9	9	0	9
91	4	1	7	2015-07-01	9	9	0	9
92	4	1	7	2015-07-01	9	9	0	9
93	4	1	7	2015-07-01	9	9	0	9
94	4	1	7	2015-07-01	9	9	0	9
95	4	1	7	2015-07-01	9	9	0	9
96	4	1	7	2015-07-01	9	9	0	9
97	4	1	7	2015-07-01	9	9	0	9
98	4	1	7	2015-07-01	9	9	0	9
99	4	1	7	2015-07-01	9	9	0	9
100	4	1	7	2015-07-01	9	9	0	9
101	4	1	7	2015-07-01	9	9	0	9
102	4	1	7	2015-07-01	9	9	0	9
103	4	1	7	2015-07-01	9	9	0	9
104	4	1	7	2015-07-01	9	9	0	9
105	4	1	7	2015-07-01	9	9	0	9
106	4	1	7	2015-07-01	9	9	0	9
107	4	0	7	2015-07-01	9	9	0	9
108	4	0	7	2015-07-01	9	9	0	9
1001	1	2	7	2015-07-01	56	763	0	6.63726
1002	1	2	7	2015-07-01	2	348	0	5.8522
1003	1	2	7	2015-07-01	7	21	0	3.04452
1004	1	2	7	2015-07-01	13	249	0	5.51745
1005	1	2	7	2015-07-01	0	38	0	3.63759
1006	1	2	7	2015-07-01	0	156	0	5.04986
1007	2	2	7	2015-07-01	9	9	0	9
1008	2	2	7	2015-07-01	9	9	0	9
1009	2	2	7	2015-07-01	9	9	0	9
1010	2	2	7	2015-07-01	9	9	0	9
1011	2	2	7	2015-07-01	9	9	0	9
1012	2	2	7	2015-07-01	9	9	0	9
1013	3	2	7	2015-07-01	9	9	0	9
1014	3	2	7	2015-07-01	9	9	0	9
1015	3	2	7	2015-07-01	9	9	0	9
1016	3	2	7	2015-07-01	9	9	0	9
1017	3	2	7	2015-07-01	9	9	0	9
1018	3	2	7	2015-07-01	9	9	0	9
1019	4	2	7	2015-07-01	9	9	0	9
1020	4	2	7	2015-07-01	9	9	0	9
1021	4	2	7	2015-07-01	9	9	0	9
1022	4	2	7	2015-07-01	9	9	0	9
1023	4	2	7	2015-07-01	9	9	0	9
1024	4	2	7	2015-07-01	9	9	0	9
1	1	0	8	2015-08-01	45	59	0	4.07754
2	1	0	8	2015-08-01	310	801	0	6.68586
3	1	0	8	2015-08-01	96	418	0	6.03548
4	1	0	8	2015-08-01	0	79	0	4.36945
6	1	0	8	2015-08-01	0	1692	0	7.43367
7	1	0	8	2015-08-01	0	347	0	5.84932
8	1	0	8	2015-08-01	0	148	0	4.99721
9	1	0	8	2015-08-01	312	1003	0	6.91075
10	1	0	8	2015-08-01	6	58	0	4.06044
11	1	0	8	2015-08-01	178	223	0	5.40717
12	1	0	8	2015-08-01	136	166	0	5.11199
14	1	1	8	2015-08-01	213	485	0	6.18415
15	1	1	8	2015-08-01	58	1223	0	7.10906
16	1	1	8	2015-08-01	0	2345	0	7.76004
17	1	1	8	2015-08-01	231	608	0	6.41017
18	1	1	8	2015-08-01	0	168	0	5.12396
19	1	1	8	2015-08-01	394	593	0	6.38519
21	1	1	8	2015-08-01	225	649	0	6.47543
23	1	1	8	2015-08-01	10	82	0	4.40672
24	1	1	8	2015-08-01	0	222	0	5.40268
25	2	0	8	2015-08-01	9	9	0	9
27	2	0	8	2015-08-01	9	9	0	9
28	2	0	8	2015-08-01	9	9	0	9
29	2	0	8	2015-08-01	9	9	0	9
30	2	0	8	2015-08-01	9	9	0	9
31	2	0	8	2015-08-01	9	9	0	9
32	2	0	8	2015-08-01	9	9	0	9
33	2	0	8	2015-08-01	9	9	0	9
34	2	0	8	2015-08-01	9	9	0	9
35	2	0	8	2015-08-01	9	9	0	9
36	2	0	8	2015-08-01	9	9	0	9
37	2	1	8	2015-08-01	9	9	0	9
38	2	1	8	2015-08-01	9	9	0	9
39	2	1	8	2015-08-01	9	9	0	9
40	2	1	8	2015-08-01	9	9	0	9
41	2	1	8	2015-08-01	9	9	0	9
42	2	1	8	2015-08-01	9	9	0	9
43	2	1	8	2015-08-01	9	9	0	9
44	2	1	8	2015-08-01	9	9	0	9
45	2	1	8	2015-08-01	9	9	0	9
46	2	1	8	2015-08-01	9	9	0	9
47	2	1	8	2015-08-01	9	9	0	9
49	3	0	8	2015-08-01	9	9	0	9
50	3	0	8	2015-08-01	9	9	0	9
51	3	0	8	2015-08-01	9	9	0	9
52	3	0	8	2015-08-01	9	9	0	9
53	3	0	8	2015-08-01	9	9	0	9
54	3	0	8	2015-08-01	9	9	0	9
55	3	0	8	2015-08-01	9	9	0	9
56	3	0	8	2015-08-01	9	9	0	9
57	3	0	8	2015-08-01	9	9	0	9
58	3	0	8	2015-08-01	9	9	0	9
59	3	0	8	2015-08-01	9	9	0	9
60	3	0	8	2015-08-01	9	9	0	9
61	3	0	8	2015-08-01	9	9	0	9
62	3	1	8	2015-08-01	9	9	0	9
63	3	1	8	2015-08-01	9	9	0	9
64	3	1	8	2015-08-01	9	9	0	9
65	3	1	8	2015-08-01	9	9	0	9
66	3	1	8	2015-08-01	9	9	0	9
67	3	1	8	2015-08-01	9	9	0	9
68	3	1	8	2015-08-01	9	9	0	9
69	3	1	8	2015-08-01	9	9	0	9
70	3	1	8	2015-08-01	9	9	0	9
71	3	1	8	2015-08-01	9	9	0	9
72	3	1	8	2015-08-01	9	9	0	9
73	3	1	8	2015-08-01	9	9	0	9
74	3	1	8	2015-08-01	9	9	0	9
75	3	1	8	2015-08-01	9	9	0	9
76	4	0	8	2015-08-01	9	9	0	9
77	4	0	8	2015-08-01	9	9	0	9
78	4	0	8	2015-08-01	9	9	0	9
79	4	0	8	2015-08-01	9	9	0	9
80	4	0	8	2015-08-01	9	9	0	9
81	4	0	8	2015-08-01	9	9	0	9
82	4	0	8	2015-08-01	9	9	0	9
83	4	0	8	2015-08-01	9	9	0	9
84	4	0	8	2015-08-01	9	9	0	9
85	4	0	8	2015-08-01	9	9	0	9
86	4	0	8	2015-08-01	9	9	0	9
87	4	0	8	2015-08-01	9	9	0	9
88	4	0	8	2015-08-01	9	9	0	9
89	4	0	8	2015-08-01	9	9	0	9
90	4	0	8	2015-08-01	9	9	0	9
91	4	1	8	2015-08-01	9	9	0	9
92	4	1	8	2015-08-01	9	9	0	9
93	4	1	8	2015-08-01	9	9	0	9
94	4	1	8	2015-08-01	9	9	0	9
95	4	1	8	2015-08-01	9	9	0	9
96	4	1	8	2015-08-01	9	9	0	9
97	4	1	8	2015-08-01	9	9	0	9
98	4	1	8	2015-08-01	9	9	0	9
99	4	1	8	2015-08-01	9	9	0	9
100	4	1	8	2015-08-01	9	9	0	9
101	4	1	8	2015-08-01	9	9	0	9
102	4	1	8	2015-08-01	9	9	0	9
103	4	1	8	2015-08-01	9	9	0	9
104	4	1	8	2015-08-01	9	9	0	9
105	4	1	8	2015-08-01	9	9	0	9
106	4	1	8	2015-08-01	9	9	0	9
107	4	0	8	2015-08-01	9	9	0	9
108	4	0	8	2015-08-01	9	9	0	9
1001	1	2	8	2015-08-01	105	1725	0	7.45298
1002	1	2	8	2015-08-01	0	0	0	9
1003	1	2	8	2015-08-01	55	6	0	1.79176
1004	1	2	8	2015-08-01	90	315	0	5.75257
1005	1	2	8	2015-08-01	7	64	0	4.15888
1006	1	2	8	2015-08-01	37	224	0	5.41165
1007	2	2	8	2015-08-01	9	9	0	9
1008	2	2	8	2015-08-01	9	9	0	9
1009	2	2	8	2015-08-01	9	9	0	9
1010	2	2	8	2015-08-01	9	9	0	9
1011	2	2	8	2015-08-01	9	9	0	9
1012	2	2	8	2015-08-01	9	9	0	9
1013	3	2	8	2015-08-01	9	9	0	9
1014	3	2	8	2015-08-01	9	9	0	9
1015	3	2	8	2015-08-01	9	9	0	9
1016	3	2	8	2015-08-01	9	9	0	9
1017	3	2	8	2015-08-01	9	9	0	9
1018	3	2	8	2015-08-01	9	9	0	9
1019	4	2	8	2015-08-01	9	9	0	9
1020	4	2	8	2015-08-01	9	9	0	9
1021	4	2	8	2015-08-01	9	9	0	9
1022	4	2	8	2015-08-01	9	9	0	9
1023	4	2	8	2015-08-01	9	9	0	9
1024	4	2	8	2015-08-01	9	9	0	9
1	1	0	9	2015-09-01	0	0	0	9
2	1	0	9	2015-09-01	135	745	0	6.61338
3	1	0	9	2015-09-01	0	454	0	6.1181
4	1	0	9	2015-09-01	0	89	0	4.48864
6	1	0	9	2015-09-01	0	521	0	6.25575
7	1	0	9	2015-09-01	0	233	0	5.45104
8	1	0	9	2015-09-01	3	82	0	4.40672
9	1	0	9	2015-09-01	378	895	0	6.79682
10	1	0	9	2015-09-01	8	45	0	3.80666
11	1	0	9	2015-09-01	50	213	0	5.36129
12	1	0	9	2015-09-01	20	131	0	4.8752
14	1	1	9	2015-09-01	87	307	0	5.72685
15	1	1	9	2015-09-01	0	340	0	5.82895
16	1	1	9	2015-09-01	28	477	0	6.16752
17	1	1	9	2015-09-01	155	720	0	6.57925
18	1	1	9	2015-09-01	213	186	0	5.22575
19	1	1	9	2015-09-01	268	540	0	6.29157
21	1	1	9	2015-09-01	60	578	0	6.35957
23	1	1	9	2015-09-01	9	133	0	4.89035
24	1	1	9	2015-09-01	87	202	0	5.30827
25	2	0	9	2015-09-01	9	9	0	9
27	2	0	9	2015-09-01	9	9	0	9
28	2	0	9	2015-09-01	9	9	0	9
29	2	0	9	2015-09-01	9	9	0	9
30	2	0	9	2015-09-01	9	9	0	9
31	2	0	9	2015-09-01	9	9	0	9
32	2	0	9	2015-09-01	9	9	0	9
33	2	0	9	2015-09-01	9	9	0	9
34	2	0	9	2015-09-01	9	9	0	9
35	2	0	9	2015-09-01	9	9	0	9
36	2	0	9	2015-09-01	9	9	0	9
37	2	1	9	2015-09-01	9	9	0	9
38	2	1	9	2015-09-01	9	9	0	9
39	2	1	9	2015-09-01	9	9	0	9
40	2	1	9	2015-09-01	9	9	0	9
41	2	1	9	2015-09-01	9	9	0	9
42	2	1	9	2015-09-01	9	9	0	9
43	2	1	9	2015-09-01	9	9	0	9
44	2	1	9	2015-09-01	9	9	0	9
45	2	1	9	2015-09-01	9	9	0	9
46	2	1	9	2015-09-01	9	9	0	9
47	2	1	9	2015-09-01	9	9	0	9
49	3	0	9	2015-09-01	9	9	0	9
50	3	0	9	2015-09-01	9	9	0	9
51	3	0	9	2015-09-01	9	9	0	9
52	3	0	9	2015-09-01	9	9	0	9
53	3	0	9	2015-09-01	9	9	0	9
54	3	0	9	2015-09-01	9	9	0	9
55	3	0	9	2015-09-01	9	9	0	9
56	3	0	9	2015-09-01	9	9	0	9
57	3	0	9	2015-09-01	9	9	0	9
58	3	0	9	2015-09-01	9	9	0	9
59	3	0	9	2015-09-01	9	9	0	9
60	3	0	9	2015-09-01	9	9	0	9
61	3	0	9	2015-09-01	9	9	0	9
62	3	1	9	2015-09-01	9	9	0	9
63	3	1	9	2015-09-01	9	9	0	9
64	3	1	9	2015-09-01	9	9	0	9
65	3	1	9	2015-09-01	9	9	0	9
66	3	1	9	2015-09-01	9	9	0	9
67	3	1	9	2015-09-01	9	9	0	9
68	3	1	9	2015-09-01	9	9	0	9
69	3	1	9	2015-09-01	9	9	0	9
70	3	1	9	2015-09-01	9	9	0	9
71	3	1	9	2015-09-01	9	9	0	9
72	3	1	9	2015-09-01	9	9	0	9
73	3	1	9	2015-09-01	9	9	0	9
74	3	1	9	2015-09-01	9	9	0	9
75	3	1	9	2015-09-01	9	9	0	9
76	4	0	9	2015-09-01	9	9	0	9
77	4	0	9	2015-09-01	9	9	0	9
78	4	0	9	2015-09-01	9	9	0	9
79	4	0	9	2015-09-01	9	9	0	9
80	4	0	9	2015-09-01	9	9	0	9
81	4	0	9	2015-09-01	9	9	0	9
82	4	0	9	2015-09-01	9	9	0	9
83	4	0	9	2015-09-01	9	9	0	9
84	4	0	9	2015-09-01	9	9	0	9
85	4	0	9	2015-09-01	9	9	0	9
86	4	0	9	2015-09-01	9	9	0	9
87	4	0	9	2015-09-01	9	9	0	9
88	4	0	9	2015-09-01	9	9	0	9
89	4	0	9	2015-09-01	9	9	0	9
90	4	0	9	2015-09-01	9	9	0	9
91	4	1	9	2015-09-01	9	9	0	9
92	4	1	9	2015-09-01	9	9	0	9
93	4	1	9	2015-09-01	9	9	0	9
94	4	1	9	2015-09-01	9	9	0	9
95	4	1	9	2015-09-01	9	9	0	9
96	4	1	9	2015-09-01	9	9	0	9
97	4	1	9	2015-09-01	9	9	0	9
98	4	1	9	2015-09-01	9	9	0	9
99	4	1	9	2015-09-01	9	9	0	9
100	4	1	9	2015-09-01	9	9	0	9
101	4	1	9	2015-09-01	9	9	0	9
102	4	1	9	2015-09-01	9	9	0	9
103	4	1	9	2015-09-01	9	9	0	9
104	4	1	9	2015-09-01	9	9	0	9
105	4	1	9	2015-09-01	9	9	0	9
106	4	1	9	2015-09-01	9	9	0	9
107	4	0	9	2015-09-01	9	9	0	9
108	4	0	9	2015-09-01	9	9	0	9
1001	1	2	9	2015-09-01	29	2214	0	7.70256
1002	1	2	9	2015-09-01	3	360	0	5.8861
1003	1	2	9	2015-09-01	39	6	0	1.79176
1004	1	2	9	2015-09-01	106	298	0	5.69709
1005	1	2	9	2015-09-01	0	135	0	4.90527
1006	1	2	9	2015-09-01	0	212	0	5.35659
1007	2	2	9	2015-09-01	9	9	0	9
1008	2	2	9	2015-09-01	9	9	0	9
1009	2	2	9	2015-09-01	9	9	0	9
1010	2	2	9	2015-09-01	9	9	0	9
1011	2	2	9	2015-09-01	9	9	0	9
1012	2	2	9	2015-09-01	9	9	0	9
1013	3	2	9	2015-09-01	9	9	0	9
1014	3	2	9	2015-09-01	9	9	0	9
1015	3	2	9	2015-09-01	9	9	0	9
1016	3	2	9	2015-09-01	9	9	0	9
1017	3	2	9	2015-09-01	9	9	0	9
1018	3	2	9	2015-09-01	9	9	0	9
1019	4	2	9	2015-09-01	9	9	0	9
1020	4	2	9	2015-09-01	9	9	0	9
1021	4	2	9	2015-09-01	9	9	0	9
1022	4	2	9	2015-09-01	9	9	0	9
1023	4	2	9	2015-09-01	9	9	0	9
1024	4	2	9	2015-09-01	9	9	0	9
1	1	0	10	2015-10-01	0	938	0	6.84375
2	1	0	10	2015-10-01	134	922	0	6.82655
3	1	0	10	2015-10-01	31	453	0	6.11589
4	1	0	10	2015-10-01	0	33	0	3.49651
6	1	0	10	2015-10-01	0	2043	0	7.62217
7	1	0	10	2015-10-01	0	263	0	5.57215
8	1	0	10	2015-10-01	0	111	0	4.70953
9	1	0	10	2015-10-01	195	788	0	6.6695
10	1	0	10	2015-10-01	0	20	0	2.99573
11	1	0	10	2015-10-01	5	217	0	5.3799
12	1	0	10	2015-10-01	21	144	0	4.96981
14	1	1	10	2015-10-01	165	346	0	5.84644
15	1	1	10	2015-10-01	0	532	0	6.27664
16	1	1	10	2015-10-01	9	920	0	6.82437
17	1	1	10	2015-10-01	165	879	0	6.77878
18	1	1	10	2015-10-01	11	182	0	5.20401
19	1	1	10	2015-10-01	22	683	0	6.52649
21	1	1	10	2015-10-01	55	707	0	6.56103
23	1	1	10	2015-10-01	0	245	0	5.50126
24	1	1	10	2015-10-01	101	244	0	5.49717
25	2	0	10	2015-10-01	9	9	0	9
27	2	0	10	2015-10-01	9	9	0	9
28	2	0	10	2015-10-01	9	9	0	9
29	2	0	10	2015-10-01	9	9	0	9
30	2	0	10	2015-10-01	9	9	0	9
31	2	0	10	2015-10-01	9	9	0	9
32	2	0	10	2015-10-01	9	9	0	9
33	2	0	10	2015-10-01	9	9	0	9
34	2	0	10	2015-10-01	9	9	0	9
35	2	0	10	2015-10-01	9	9	0	9
36	2	0	10	2015-10-01	9	9	0	9
37	2	1	10	2015-10-01	9	9	0	9
38	2	1	10	2015-10-01	9	9	0	9
39	2	1	10	2015-10-01	9	9	0	9
40	2	1	10	2015-10-01	9	9	0	9
41	2	1	10	2015-10-01	9	9	0	9
42	2	1	10	2015-10-01	9	9	0	9
43	2	1	10	2015-10-01	9	9	0	9
44	2	1	10	2015-10-01	9	9	0	9
45	2	1	10	2015-10-01	9	9	0	9
46	2	1	10	2015-10-01	9	9	0	9
47	2	1	10	2015-10-01	9	9	0	9
49	3	0	10	2015-10-01	9	9	0	9
50	3	0	10	2015-10-01	9	9	0	9
51	3	0	10	2015-10-01	9	9	0	9
52	3	0	10	2015-10-01	9	9	0	9
53	3	0	10	2015-10-01	9	9	0	9
54	3	0	10	2015-10-01	9	9	0	9
55	3	0	10	2015-10-01	9	9	0	9
56	3	0	10	2015-10-01	9	9	0	9
57	3	0	10	2015-10-01	9	9	0	9
58	3	0	10	2015-10-01	9	9	0	9
59	3	0	10	2015-10-01	9	9	0	9
60	3	0	10	2015-10-01	9	9	0	9
61	3	0	10	2015-10-01	9	9	0	9
62	3	1	10	2015-10-01	9	9	0	9
63	3	1	10	2015-10-01	9	9	0	9
64	3	1	10	2015-10-01	9	9	0	9
65	3	1	10	2015-10-01	9	9	0	9
66	3	1	10	2015-10-01	9	9	0	9
67	3	1	10	2015-10-01	9	9	0	9
68	3	1	10	2015-10-01	9	9	0	9
69	3	1	10	2015-10-01	9	9	0	9
70	3	1	10	2015-10-01	9	9	0	9
71	3	1	10	2015-10-01	9	9	0	9
72	3	1	10	2015-10-01	9	9	0	9
73	3	1	10	2015-10-01	9	9	0	9
74	3	1	10	2015-10-01	9	9	0	9
75	3	1	10	2015-10-01	9	9	0	9
76	4	0	10	2015-10-01	9	9	0	9
77	4	0	10	2015-10-01	9	9	0	9
78	4	0	10	2015-10-01	9	9	0	9
79	4	0	10	2015-10-01	9	9	0	9
80	4	0	10	2015-10-01	9	9	0	9
81	4	0	10	2015-10-01	9	9	0	9
82	4	0	10	2015-10-01	9	9	0	9
83	4	0	10	2015-10-01	9	9	0	9
84	4	0	10	2015-10-01	9	9	0	9
85	4	0	10	2015-10-01	9	9	0	9
86	4	0	10	2015-10-01	9	9	0	9
87	4	0	10	2015-10-01	9	9	0	9
88	4	0	10	2015-10-01	9	9	0	9
89	4	0	10	2015-10-01	9	9	0	9
90	4	0	10	2015-10-01	9	9	0	9
91	4	1	10	2015-10-01	9	9	0	9
92	4	1	10	2015-10-01	9	9	0	9
93	4	1	10	2015-10-01	9	9	0	9
94	4	1	10	2015-10-01	9	9	0	9
95	4	1	10	2015-10-01	9	9	0	9
96	4	1	10	2015-10-01	9	9	0	9
97	4	1	10	2015-10-01	9	9	0	9
98	4	1	10	2015-10-01	9	9	0	9
99	4	1	10	2015-10-01	9	9	0	9
100	4	1	10	2015-10-01	9	9	0	9
101	4	1	10	2015-10-01	9	9	0	9
102	4	1	10	2015-10-01	9	9	0	9
103	4	1	10	2015-10-01	9	9	0	9
104	4	1	10	2015-10-01	9	9	0	9
105	4	1	10	2015-10-01	9	9	0	9
106	4	1	10	2015-10-01	9	9	0	9
107	4	0	10	2015-10-01	9	9	0	9
108	4	0	10	2015-10-01	9	9	0	9
1001	1	2	10	2015-10-01	19	2077	0	7.63868
1002	1	2	10	2015-10-01	0	289	0	5.66643
1003	1	2	10	2015-10-01	48	6	0	1.79176
1004	1	2	10	2015-10-01	190	347	0	5.84932
1005	1	2	10	2015-10-01	0	138	0	4.92725
1006	1	2	10	2015-10-01	1	368	0	5.90808
1007	2	2	10	2015-10-01	9	9	0	9
1008	2	2	10	2015-10-01	9	9	0	9
1009	2	2	10	2015-10-01	9	9	0	9
1010	2	2	10	2015-10-01	9	9	0	9
1011	2	2	10	2015-10-01	9	9	0	9
1012	2	2	10	2015-10-01	9	9	0	9
1013	3	2	10	2015-10-01	9	9	0	9
1014	3	2	10	2015-10-01	9	9	0	9
1015	3	2	10	2015-10-01	9	9	0	9
1016	3	2	10	2015-10-01	9	9	0	9
1017	3	2	10	2015-10-01	9	9	0	9
1018	3	2	10	2015-10-01	9	9	0	9
1019	4	2	10	2015-10-01	9	9	0	9
1020	4	2	10	2015-10-01	9	9	0	9
1021	4	2	10	2015-10-01	9	9	0	9
1022	4	2	10	2015-10-01	9	9	0	9
1023	4	2	10	2015-10-01	9	9	0	9
1024	4	2	10	2015-10-01	9	9	0	9
1	1	0	11	2015-11-01	0	186	0	5.22575
2	1	0	11	2015-11-01	97	812	0	6.6995
3	1	0	11	2015-11-01	0	436	0	6.07764
4	1	0	11	2015-11-01	0	31	0	3.43399
6	1	0	11	2015-11-01	0	700	0	6.55108
7	1	0	11	2015-11-01	0	480	0	6.17379
8	1	0	11	2015-11-01	0	51	0	3.93183
9	1	0	11	2015-11-01	215	841	0	6.73459
10	1	0	11	2015-11-01	0	28	0	3.3322
11	1	0	11	2015-11-01	0	235	0	5.45959
12	1	0	11	2015-11-01	29	154	0	5.03695
14	1	1	11	2015-11-01	157	332	0	5.80513
15	1	1	11	2015-11-01	5	570	0	6.34564
16	1	1	11	2015-11-01	32	700	0	6.55108
17	1	1	11	2015-11-01	96	905	0	6.80793
18	1	1	11	2015-11-01	16	162	0	5.0876
19	1	1	11	2015-11-01	35	566	0	6.33859
21	1	1	11	2015-11-01	64	569	0	6.34388
23	1	1	11	2015-11-01	0	114	0	4.7362
24	1	1	11	2015-11-01	9	176	0	5.17048
25	2	0	11	2015-11-01	0	221	0	5.39816
27	2	0	11	2015-11-01	0	900	0	6.80239
28	2	0	11	2015-11-01	0	3385	0	8.12711
29	2	0	11	2015-11-01	90	181	0	5.1985
30	2	0	11	2015-11-01	0	790	0	6.67203
31	2	0	11	2015-11-01	0	119	0	4.77912
32	2	0	11	2015-11-01	0	360	0	5.8861
33	2	0	11	2015-11-01	0	156	0	5.04986
34	2	0	11	2015-11-01	0	298	0	5.69709
35	2	0	11	2015-11-01	34	113	0	4.72739
36	2	0	11	2015-11-01	0	1502	0	7.31455
37	2	1	11	2015-11-01	0	0	0	9
38	2	1	11	2015-11-01	50	25	0	3.21888
39	2	1	11	2015-11-01	19	12	0	2.48491
40	2	1	11	2015-11-01	0	109	0	4.69135
41	2	1	11	2015-11-01	0	1653	0	7.41035
42	2	1	11	2015-11-01	0	2182	0	7.688
43	2	1	11	2015-11-01	21	656	0	6.48616
44	2	1	11	2015-11-01	456	921	0	6.82546
45	2	1	11	2015-11-01	22	360	0	5.8861
46	2	1	11	2015-11-01	0	0	0	9
47	2	1	11	2015-11-01	11	119	0	4.77912
49	3	0	11	2015-11-01	9	9	0	9
50	3	0	11	2015-11-01	9	9	0	9
51	3	0	11	2015-11-01	9	9	0	9
52	3	0	11	2015-11-01	9	9	0	9
53	3	0	11	2015-11-01	9	9	0	9
54	3	0	11	2015-11-01	9	9	0	9
55	3	0	11	2015-11-01	9	9	0	9
56	3	0	11	2015-11-01	9	9	0	9
57	3	0	11	2015-11-01	9	9	0	9
58	3	0	11	2015-11-01	9	9	0	9
59	3	0	11	2015-11-01	9	9	0	9
60	3	0	11	2015-11-01	9	9	0	9
61	3	0	11	2015-11-01	9	9	0	9
62	3	1	11	2015-11-01	9	9	0	9
63	3	1	11	2015-11-01	9	9	0	9
64	3	1	11	2015-11-01	9	9	0	9
65	3	1	11	2015-11-01	9	9	0	9
66	3	1	11	2015-11-01	9	9	0	9
67	3	1	11	2015-11-01	9	9	0	9
68	3	1	11	2015-11-01	9	9	0	9
69	3	1	11	2015-11-01	9	9	0	9
70	3	1	11	2015-11-01	9	9	0	9
71	3	1	11	2015-11-01	9	9	0	9
72	3	1	11	2015-11-01	9	9	0	9
73	3	1	11	2015-11-01	9	9	0	9
74	3	1	11	2015-11-01	9	9	0	9
75	3	1	11	2015-11-01	9	9	0	9
76	4	0	11	2015-11-01	9	9	0	9
77	4	0	11	2015-11-01	9	9	0	9
78	4	0	11	2015-11-01	9	9	0	9
79	4	0	11	2015-11-01	9	9	0	9
80	4	0	11	2015-11-01	9	9	0	9
81	4	0	11	2015-11-01	9	9	0	9
82	4	0	11	2015-11-01	9	9	0	9
83	4	0	11	2015-11-01	9	9	0	9
84	4	0	11	2015-11-01	9	9	0	9
85	4	0	11	2015-11-01	9	9	0	9
86	4	0	11	2015-11-01	9	9	0	9
87	4	0	11	2015-11-01	9	9	0	9
88	4	0	11	2015-11-01	9	9	0	9
89	4	0	11	2015-11-01	9	9	0	9
90	4	0	11	2015-11-01	9	9	0	9
91	4	1	11	2015-11-01	9	9	0	9
92	4	1	11	2015-11-01	9	9	0	9
93	4	1	11	2015-11-01	9	9	0	9
94	4	1	11	2015-11-01	9	9	0	9
95	4	1	11	2015-11-01	9	9	0	9
96	4	1	11	2015-11-01	9	9	0	9
97	4	1	11	2015-11-01	9	9	0	9
98	4	1	11	2015-11-01	9	9	0	9
99	4	1	11	2015-11-01	9	9	0	9
100	4	1	11	2015-11-01	9	9	0	9
101	4	1	11	2015-11-01	9	9	0	9
102	4	1	11	2015-11-01	9	9	0	9
103	4	1	11	2015-11-01	9	9	0	9
104	4	1	11	2015-11-01	9	9	0	9
105	4	1	11	2015-11-01	9	9	0	9
106	4	1	11	2015-11-01	9	9	0	9
107	4	0	11	2015-11-01	9	9	0	9
108	4	0	11	2015-11-01	9	9	0	9
1001	1	2	11	2015-11-01	33	2086	0	7.643
1002	1	2	11	2015-11-01	0	302	0	5.71043
1003	1	2	11	2015-11-01	33	0	0	9
1004	1	2	11	2015-11-01	31	369	0	5.9108
1005	1	2	11	2015-11-01	0	151	0	5.01728
1006	1	2	11	2015-11-01	13	226	0	5.42053
1007	2	2	11	2015-11-01	0	227	0	5.42495
1008	2	2	11	2015-11-01	178	91	0	4.51086
1009	2	2	11	2015-11-01	0	958	0	6.86485
1010	2	2	11	2015-11-01	0	110	0	4.70048
1011	2	2	11	2015-11-01	342	148	0	4.99721
1012	2	2	11	2015-11-01	0	48	0	3.8712
1013	3	2	11	2015-11-01	9	9	0	9
1014	3	2	11	2015-11-01	9	9	0	9
1015	3	2	11	2015-11-01	9	9	0	9
1016	3	2	11	2015-11-01	9	9	0	9
1017	3	2	11	2015-11-01	9	9	0	9
1018	3	2	11	2015-11-01	9	9	0	9
1019	4	2	11	2015-11-01	9	9	0	9
1020	4	2	11	2015-11-01	9	9	0	9
1021	4	2	11	2015-11-01	9	9	0	9
1022	4	2	11	2015-11-01	9	9	0	9
1023	4	2	11	2015-11-01	9	9	0	9
1024	4	2	11	2015-11-01	9	9	0	9
1	1	0	12	2015-12-01	7	27	0	3.29584
2	1	0	12	2015-12-01	105	810	0	6.69703
3	1	0	12	2015-12-01	70	538	0	6.28786
4	1	0	12	2015-12-01	0	19	0	2.94444
6	1	0	12	2015-12-01	21	626	0	6.43935
7	1	0	12	2015-12-01	22	380	0	5.94017
8	1	0	12	2015-12-01	0	135	0	4.90527
9	1	0	12	2015-12-01	271	1235	0	7.11883
10	1	0	12	2015-12-01	3	75	0	4.31749
11	1	0	12	2015-12-01	114	578	0	6.35957
12	1	0	12	2015-12-01	62	567	0	6.34036
14	1	1	12	2015-12-01	232	567	0	6.34036
15	1	1	12	2015-12-01	0	502	0	6.2186
16	1	1	12	2015-12-01	45	910	0	6.81344
17	1	1	12	2015-12-01	229	747	0	6.61607
18	1	1	12	2015-12-01	68	198	0	5.28827
19	1	1	12	2015-12-01	396	616	0	6.42325
21	1	1	12	2015-12-01	77	577	0	6.35784
23	1	1	12	2015-12-01	0	79	0	4.36945
24	1	1	12	2015-12-01	26	228	0	5.42935
25	2	0	12	2015-12-01	48	474	0	6.16121
27	2	0	12	2015-12-01	0	99	0	4.59512
28	2	0	12	2015-12-01	10	801	0	6.68586
29	2	0	12	2015-12-01	36	191	0	5.25227
30	2	0	12	2015-12-01	10	656	0	6.48616
31	2	0	12	2015-12-01	36	331	0	5.80212
32	2	0	12	2015-12-01	37	0	0	9
33	2	0	12	2015-12-01	348	202	0	5.30827
34	2	0	12	2015-12-01	0	52	0	3.95124
35	2	0	12	2015-12-01	14	0	0	9
36	2	0	12	2015-12-01	0	339	0	5.826
37	2	1	12	2015-12-01	0	144	0	4.96981
38	2	1	12	2015-12-01	0	57	0	4.04305
39	2	1	12	2015-12-01	263	95	0	4.55388
40	2	1	12	2015-12-01	31	128	0	4.85203
41	2	1	12	2015-12-01	0	218	0	5.3845
42	2	1	12	2015-12-01	40	841	0	6.73459
43	2	1	12	2015-12-01	132	318	0	5.76205
44	2	1	12	2015-12-01	504	726	0	6.58755
45	2	1	12	2015-12-01	271	301	0	5.70711
46	2	1	12	2015-12-01	0	0	0	9
47	2	1	12	2015-12-01	0	97	0	4.57471
49	3	0	12	2015-12-01	9	9	0	9
50	3	0	12	2015-12-01	9	9	0	9
51	3	0	12	2015-12-01	9	9	0	9
52	3	0	12	2015-12-01	9	9	0	9
53	3	0	12	2015-12-01	9	9	0	9
54	3	0	12	2015-12-01	9	9	0	9
55	3	0	12	2015-12-01	9	9	0	9
56	3	0	12	2015-12-01	9	9	0	9
57	3	0	12	2015-12-01	9	9	0	9
58	3	0	12	2015-12-01	9	9	0	9
59	3	0	12	2015-12-01	9	9	0	9
60	3	0	12	2015-12-01	9	9	0	9
61	3	0	12	2015-12-01	9	9	0	9
62	3	1	12	2015-12-01	9	9	0	9
63	3	1	12	2015-12-01	9	9	0	9
64	3	1	12	2015-12-01	9	9	0	9
65	3	1	12	2015-12-01	9	9	0	9
66	3	1	12	2015-12-01	9	9	0	9
67	3	1	12	2015-12-01	9	9	0	9
68	3	1	12	2015-12-01	9	9	0	9
69	3	1	12	2015-12-01	9	9	0	9
70	3	1	12	2015-12-01	9	9	0	9
71	3	1	12	2015-12-01	9	9	0	9
72	3	1	12	2015-12-01	9	9	0	9
73	3	1	12	2015-12-01	9	9	0	9
74	3	1	12	2015-12-01	9	9	0	9
75	3	1	12	2015-12-01	9	9	0	9
76	4	0	12	2015-12-01	9	9	0	9
77	4	0	12	2015-12-01	9	9	0	9
78	4	0	12	2015-12-01	9	9	0	9
79	4	0	12	2015-12-01	9	9	0	9
80	4	0	12	2015-12-01	9	9	0	9
81	4	0	12	2015-12-01	9	9	0	9
82	4	0	12	2015-12-01	9	9	0	9
83	4	0	12	2015-12-01	9	9	0	9
84	4	0	12	2015-12-01	9	9	0	9
85	4	0	12	2015-12-01	9	9	0	9
86	4	0	12	2015-12-01	9	9	0	9
87	4	0	12	2015-12-01	9	9	0	9
88	4	0	12	2015-12-01	9	9	0	9
89	4	0	12	2015-12-01	9	9	0	9
90	4	0	12	2015-12-01	9	9	0	9
91	4	1	12	2015-12-01	9	9	0	9
92	4	1	12	2015-12-01	9	9	0	9
93	4	1	12	2015-12-01	9	9	0	9
94	4	1	12	2015-12-01	9	9	0	9
95	4	1	12	2015-12-01	9	9	0	9
96	4	1	12	2015-12-01	9	9	0	9
97	4	1	12	2015-12-01	9	9	0	9
98	4	1	12	2015-12-01	9	9	0	9
99	4	1	12	2015-12-01	9	9	0	9
100	4	1	12	2015-12-01	9	9	0	9
101	4	1	12	2015-12-01	9	9	0	9
102	4	1	12	2015-12-01	9	9	0	9
103	4	1	12	2015-12-01	9	9	0	9
104	4	1	12	2015-12-01	9	9	0	9
105	4	1	12	2015-12-01	9	9	0	9
106	4	1	12	2015-12-01	9	9	0	9
107	4	0	12	2015-12-01	9	9	0	9
108	4	0	12	2015-12-01	9	9	0	9
1001	1	2	12	2015-12-01	75	1951	0	7.5761
1002	1	2	12	2015-12-01	0	347	0	5.84932
1003	1	2	12	2015-12-01	10	40	0	3.68888
1004	1	2	12	2015-12-01	154	371	0	5.9162
1005	1	2	12	2015-12-01	0	300	0	5.70378
1006	1	2	12	2015-12-01	6	229	0	5.43372
1007	2	2	12	2015-12-01	92	154	0	5.03695
1008	2	2	12	2015-12-01	203	55	0	4.00733
1009	2	2	12	2015-12-01	0	357	0	5.87774
1010	2	2	12	2015-12-01	0	73	0	4.29046
1011	2	2	12	2015-12-01	0	107	0	4.67283
1012	2	2	12	2015-12-01	176	72	0	4.27667
1013	3	2	12	2015-12-01	9	9	0	9
1014	3	2	12	2015-12-01	9	9	0	9
1015	3	2	12	2015-12-01	9	9	0	9
1016	3	2	12	2015-12-01	9	9	0	9
1017	3	2	12	2015-12-01	9	9	0	9
1018	3	2	12	2015-12-01	9	9	0	9
1019	4	2	12	2015-12-01	9	9	0	9
1020	4	2	12	2015-12-01	9	9	0	9
1021	4	2	12	2015-12-01	9	9	0	9
1022	4	2	12	2015-12-01	9	9	0	9
1023	4	2	12	2015-12-01	9	9	0	9
1024	4	2	12	2015-12-01	9	9	0	9
1	1	0	13	2016-01-01	107	16	0	2.77259
2	1	0	13	2016-01-01	81	782	0	6.66185
3	1	0	13	2016-01-01	80	427	0	6.05678
4	1	0	13	2016-01-01	0	50	0	3.91202
6	1	0	13	2016-01-01	4	654	0	6.48311
7	1	0	13	2016-01-01	0	383	0	5.94803
8	1	0	13	2016-01-01	18	155	0	5.04343
9	1	0	13	2016-01-01	138	1053	0	6.9594
10	1	0	13	2016-01-01	66	3	0	1.09861
11	1	0	13	2016-01-01	100	155	0	5.04343
12	1	0	13	2016-01-01	44	183	0	5.20949
14	1	1	13	2016-01-01	325	808	1	6.69456
15	1	1	13	2016-01-01	34	630	1	6.44572
16	1	1	13	2016-01-01	23	840	1	6.7334
17	1	1	13	2016-01-01	69	753	1	6.62407
18	1	1	13	2016-01-01	69	166	1	5.11199
19	1	1	13	2016-01-01	180	441	1	6.08904
21	1	1	13	2016-01-01	213	723	1	6.58341
23	1	1	13	2016-01-01	0	115	1	4.74493
24	1	1	13	2016-01-01	18	198	1	5.28827
25	2	0	13	2016-01-01	1	101	0	4.61512
27	2	0	13	2016-01-01	0	191	0	5.25227
28	2	0	13	2016-01-01	19	256	0	5.54518
29	2	0	13	2016-01-01	38	224	0	5.41165
30	2	0	13	2016-01-01	3	420	0	6.04025
31	2	0	13	2016-01-01	0	535	0	6.28227
32	2	0	13	2016-01-01	51	260	0	5.56068
33	2	0	13	2016-01-01	201	107	0	4.67283
34	2	0	13	2016-01-01	0	608	0	6.41017
35	2	0	13	2016-01-01	3	96	0	4.56435
36	2	0	13	2016-01-01	0	1226	0	7.11151
37	2	1	13	2016-01-01	119	103	0	4.63473
38	2	1	13	2016-01-01	22	41	0	3.71357
39	2	1	13	2016-01-01	284	17	0	2.83321
40	2	1	13	2016-01-01	24	104	0	4.64439
41	2	1	13	2016-01-01	0	42	0	3.73767
42	2	1	13	2016-01-01	0	330	0	5.79909
43	2	1	13	2016-01-01	0	271	0	5.60212
44	2	1	13	2016-01-01	383	1012	0	6.91968
45	2	1	13	2016-01-01	33	446	0	6.10032
46	2	1	13	2016-01-01	0	0	0	9
47	2	1	13	2016-01-01	43	131	0	4.8752
49	3	0	13	2016-01-01	9	9	0	9
50	3	0	13	2016-01-01	9	9	0	9
51	3	0	13	2016-01-01	9	9	0	9
52	3	0	13	2016-01-01	9	9	0	9
53	3	0	13	2016-01-01	9	9	0	9
54	3	0	13	2016-01-01	9	9	0	9
55	3	0	13	2016-01-01	9	9	0	9
56	3	0	13	2016-01-01	9	9	0	9
57	3	0	13	2016-01-01	9	9	0	9
58	3	0	13	2016-01-01	9	9	0	9
59	3	0	13	2016-01-01	9	9	0	9
60	3	0	13	2016-01-01	9	9	0	9
61	3	0	13	2016-01-01	9	9	0	9
62	3	1	13	2016-01-01	9	9	0	9
63	3	1	13	2016-01-01	9	9	0	9
64	3	1	13	2016-01-01	9	9	0	9
65	3	1	13	2016-01-01	9	9	0	9
66	3	1	13	2016-01-01	9	9	0	9
67	3	1	13	2016-01-01	9	9	0	9
68	3	1	13	2016-01-01	9	9	0	9
69	3	1	13	2016-01-01	9	9	0	9
70	3	1	13	2016-01-01	9	9	0	9
71	3	1	13	2016-01-01	9	9	0	9
72	3	1	13	2016-01-01	9	9	0	9
73	3	1	13	2016-01-01	9	9	0	9
74	3	1	13	2016-01-01	9	9	0	9
75	3	1	13	2016-01-01	9	9	0	9
76	4	0	13	2016-01-01	9	9	0	9
77	4	0	13	2016-01-01	9	9	0	9
78	4	0	13	2016-01-01	9	9	0	9
79	4	0	13	2016-01-01	9	9	0	9
80	4	0	13	2016-01-01	9	9	0	9
81	4	0	13	2016-01-01	9	9	0	9
82	4	0	13	2016-01-01	9	9	0	9
83	4	0	13	2016-01-01	9	9	0	9
84	4	0	13	2016-01-01	9	9	0	9
85	4	0	13	2016-01-01	9	9	0	9
86	4	0	13	2016-01-01	9	9	0	9
87	4	0	13	2016-01-01	9	9	0	9
88	4	0	13	2016-01-01	9	9	0	9
89	4	0	13	2016-01-01	9	9	0	9
90	4	0	13	2016-01-01	9	9	0	9
91	4	1	13	2016-01-01	9	9	0	9
92	4	1	13	2016-01-01	9	9	0	9
93	4	1	13	2016-01-01	9	9	0	9
94	4	1	13	2016-01-01	9	9	0	9
95	4	1	13	2016-01-01	9	9	0	9
96	4	1	13	2016-01-01	9	9	0	9
97	4	1	13	2016-01-01	9	9	0	9
98	4	1	13	2016-01-01	9	9	0	9
99	4	1	13	2016-01-01	9	9	0	9
100	4	1	13	2016-01-01	9	9	0	9
101	4	1	13	2016-01-01	9	9	0	9
102	4	1	13	2016-01-01	9	9	0	9
103	4	1	13	2016-01-01	9	9	0	9
104	4	1	13	2016-01-01	9	9	0	9
105	4	1	13	2016-01-01	9	9	0	9
106	4	1	13	2016-01-01	9	9	0	9
107	4	0	13	2016-01-01	9	9	0	9
108	4	0	13	2016-01-01	9	9	0	9
1001	1	2	13	2016-01-01	44	1810	0	7.50108
1002	1	2	13	2016-01-01	2	327	0	5.78996
1003	1	2	13	2016-01-01	5	346	0	5.84644
1004	1	2	13	2016-01-01	477	403	0	5.99894
1005	1	2	13	2016-01-01	0	76	0	4.33073
1006	1	2	13	2016-01-01	9	310	0	5.73657
1007	2	2	13	2016-01-01	4	420	0	6.04025
1008	2	2	13	2016-01-01	104	100	0	4.60517
1009	2	2	13	2016-01-01	0	333	0	5.80814
1010	2	2	13	2016-01-01	0	102	0	4.62497
1011	2	2	13	2016-01-01	267	99	0	4.59512
1012	2	2	13	2016-01-01	0	43	0	3.7612
1013	3	2	13	2016-01-01	9	9	0	9
1014	3	2	13	2016-01-01	9	9	0	9
1015	3	2	13	2016-01-01	9	9	0	9
1016	3	2	13	2016-01-01	9	9	0	9
1017	3	2	13	2016-01-01	9	9	0	9
1018	3	2	13	2016-01-01	9	9	0	9
1019	4	2	13	2016-01-01	9	9	0	9
1020	4	2	13	2016-01-01	9	9	0	9
1021	4	2	13	2016-01-01	9	9	0	9
1022	4	2	13	2016-01-01	9	9	0	9
1023	4	2	13	2016-01-01	9	9	0	9
1024	4	2	13	2016-01-01	9	9	0	9
1	1	0	14	2016-02-01	0	260	0	5.56068
2	1	0	14	2016-02-01	75	705	0	6.5582
3	1	0	14	2016-02-01	42	386	0	5.95584
4	1	0	14	2016-02-01	0	14	0	2.63906
6	1	0	14	2016-02-01	0	603	0	6.40192
7	1	0	14	2016-02-01	0	144	0	4.96981
8	1	0	14	2016-02-01	0	87	0	4.46591
9	1	0	14	2016-02-01	62	683	0	6.52649
10	1	0	14	2016-02-01	2	21	0	3.04452
11	1	0	14	2016-02-01	0	216	0	5.37528
12	1	0	14	2016-02-01	0	169	0	5.1299
14	1	1	14	2016-02-01	163	495	2	6.20456
15	1	1	14	2016-02-01	13	550	2	6.30992
16	1	1	14	2016-02-01	18	641	2	6.46303
17	1	1	14	2016-02-01	95	613	2	6.41836
18	1	1	14	2016-02-01	0	0	2	9
19	1	1	14	2016-02-01	39	241	2	5.4848
21	1	1	14	2016-02-01	17	487	2	6.18826
23	1	1	14	2016-02-01	0	44	2	3.78419
24	1	1	14	2016-02-01	13	215	2	5.37064
25	2	0	14	2016-02-01	0	176	0	5.17048
27	2	0	14	2016-02-01	0	173	0	5.15329
28	2	0	14	2016-02-01	1	238	0	5.47227
29	2	0	14	2016-02-01	17	297	0	5.69373
30	2	0	14	2016-02-01	0	456	0	6.12249
31	2	0	14	2016-02-01	0	175	0	5.16479
32	2	0	14	2016-02-01	0	209	0	5.34233
33	2	0	14	2016-02-01	216	119	0	4.77912
34	2	0	14	2016-02-01	0	118	0	4.77068
35	2	0	14	2016-02-01	0	60	0	4.09434
36	2	0	14	2016-02-01	0	363	0	5.8944
37	2	1	14	2016-02-01	0	50	0	3.91202
38	2	1	14	2016-02-01	80	12	0	2.48491
39	2	1	14	2016-02-01	167	32	0	3.46574
40	2	1	14	2016-02-01	0	109	0	4.69135
41	2	1	14	2016-02-01	0	31	0	3.43399
42	2	1	14	2016-02-01	0	343	0	5.83773
43	2	1	14	2016-02-01	0	338	0	5.82305
44	2	1	14	2016-02-01	428	1184	0	7.07665
45	2	1	14	2016-02-01	75	465	0	6.14204
46	2	1	14	2016-02-01	0	0	0	9
47	2	1	14	2016-02-01	0	116	0	4.75359
49	3	0	14	2016-02-01	9	9	0	9
50	3	0	14	2016-02-01	9	9	0	9
51	3	0	14	2016-02-01	9	9	0	9
52	3	0	14	2016-02-01	9	9	0	9
53	3	0	14	2016-02-01	9	9	0	9
54	3	0	14	2016-02-01	9	9	0	9
55	3	0	14	2016-02-01	9	9	0	9
56	3	0	14	2016-02-01	9	9	0	9
57	3	0	14	2016-02-01	9	9	0	9
58	3	0	14	2016-02-01	9	9	0	9
59	3	0	14	2016-02-01	9	9	0	9
60	3	0	14	2016-02-01	9	9	0	9
61	3	0	14	2016-02-01	9	9	0	9
62	3	1	14	2016-02-01	9	9	0	9
63	3	1	14	2016-02-01	9	9	0	9
64	3	1	14	2016-02-01	9	9	0	9
65	3	1	14	2016-02-01	9	9	0	9
66	3	1	14	2016-02-01	9	9	0	9
67	3	1	14	2016-02-01	9	9	0	9
68	3	1	14	2016-02-01	9	9	0	9
69	3	1	14	2016-02-01	9	9	0	9
70	3	1	14	2016-02-01	9	9	0	9
71	3	1	14	2016-02-01	9	9	0	9
72	3	1	14	2016-02-01	9	9	0	9
73	3	1	14	2016-02-01	9	9	0	9
74	3	1	14	2016-02-01	9	9	0	9
75	3	1	14	2016-02-01	9	9	0	9
76	4	0	14	2016-02-01	9	9	0	9
77	4	0	14	2016-02-01	9	9	0	9
78	4	0	14	2016-02-01	9	9	0	9
79	4	0	14	2016-02-01	9	9	0	9
80	4	0	14	2016-02-01	9	9	0	9
81	4	0	14	2016-02-01	9	9	0	9
82	4	0	14	2016-02-01	9	9	0	9
83	4	0	14	2016-02-01	9	9	0	9
84	4	0	14	2016-02-01	9	9	0	9
85	4	0	14	2016-02-01	9	9	0	9
86	4	0	14	2016-02-01	9	9	0	9
87	4	0	14	2016-02-01	9	9	0	9
88	4	0	14	2016-02-01	9	9	0	9
89	4	0	14	2016-02-01	9	9	0	9
90	4	0	14	2016-02-01	9	9	0	9
91	4	1	14	2016-02-01	9	9	0	9
92	4	1	14	2016-02-01	9	9	0	9
93	4	1	14	2016-02-01	9	9	0	9
94	4	1	14	2016-02-01	9	9	0	9
95	4	1	14	2016-02-01	9	9	0	9
96	4	1	14	2016-02-01	9	9	0	9
97	4	1	14	2016-02-01	9	9	0	9
98	4	1	14	2016-02-01	9	9	0	9
99	4	1	14	2016-02-01	9	9	0	9
100	4	1	14	2016-02-01	9	9	0	9
101	4	1	14	2016-02-01	9	9	0	9
102	4	1	14	2016-02-01	9	9	0	9
103	4	1	14	2016-02-01	9	9	0	9
104	4	1	14	2016-02-01	9	9	0	9
105	4	1	14	2016-02-01	9	9	0	9
106	4	1	14	2016-02-01	9	9	0	9
107	4	0	14	2016-02-01	9	9	0	9
108	4	0	14	2016-02-01	9	9	0	9
1001	1	2	14	2016-02-01	26	1420	0	7.25841
1002	1	2	14	2016-02-01	0	313	0	5.7462
1003	1	2	14	2016-02-01	2	305	0	5.72031
1004	1	2	14	2016-02-01	15	204	0	5.31812
1005	1	2	14	2016-02-01	0	72	0	4.27667
1006	1	2	14	2016-02-01	6	298	0	5.69709
1007	2	2	14	2016-02-01	113	321	0	5.77144
1008	2	2	14	2016-02-01	91	134	0	4.89784
1009	2	2	14	2016-02-01	0	386	0	5.95584
1010	2	2	14	2016-02-01	0	69	0	4.23411
1011	2	2	14	2016-02-01	246	222	0	5.40268
1012	2	2	14	2016-02-01	174	12	0	2.48491
1013	3	2	14	2016-02-01	9	9	0	9
1014	3	2	14	2016-02-01	9	9	0	9
1015	3	2	14	2016-02-01	9	9	0	9
1016	3	2	14	2016-02-01	9	9	0	9
1017	3	2	14	2016-02-01	9	9	0	9
1018	3	2	14	2016-02-01	9	9	0	9
1019	4	2	14	2016-02-01	9	9	0	9
1020	4	2	14	2016-02-01	9	9	0	9
1021	4	2	14	2016-02-01	9	9	0	9
1022	4	2	14	2016-02-01	9	9	0	9
1023	4	2	14	2016-02-01	9	9	0	9
1024	4	2	14	2016-02-01	9	9	0	9
1	1	0	15	2016-03-01	0	95	0	4.55388
2	1	0	15	2016-03-01	56	110	0	4.70048
3	1	0	15	2016-03-01	55	76	0	4.33073
4	1	0	15	2016-03-01	0	0	0	9
6	1	0	15	2016-03-01	0	293	0	5.68017
7	1	0	15	2016-03-01	0	0	0	9
8	1	0	15	2016-03-01	0	97	0	4.57471
9	1	0	15	2016-03-01	209	291	0	5.67332
10	1	0	15	2016-03-01	0	19	0	2.94444
11	1	0	15	2016-03-01	1	245	0	5.50126
12	1	0	15	2016-03-01	17	82	0	4.40672
14	1	1	15	2016-03-01	155	247	3	5.50939
15	1	1	15	2016-03-01	0	196	3	5.27811
16	1	1	15	2016-03-01	13	195	3	5.273
17	1	1	15	2016-03-01	95	613	3	6.41836
18	1	1	15	2016-03-01	12	131	3	4.8752
19	1	1	15	2016-03-01	12	7	3	1.94591
21	1	1	15	2016-03-01	68	290	3	5.66988
23	1	1	15	2016-03-01	12	656	3	6.48616
24	1	1	15	2016-03-01	3	120	3	4.78749
25	2	0	15	2016-03-01	0	136	0	4.91265
27	2	0	15	2016-03-01	0	73	0	4.29046
28	2	0	15	2016-03-01	0	144	0	4.96981
29	2	0	15	2016-03-01	24	238	0	5.47227
30	2	0	15	2016-03-01	0	45	0	3.80666
31	2	0	15	2016-03-01	0	150	0	5.01064
32	2	0	15	2016-03-01	0	71	0	4.26268
33	2	0	15	2016-03-01	192	122	0	4.80402
34	2	0	15	2016-03-01	0	0	0	9
35	2	0	15	2016-03-01	0	74	0	4.30407
36	2	0	15	2016-03-01	0	20	0	2.99573
37	2	1	15	2016-03-01	0	12	0	2.48491
38	2	1	15	2016-03-01	0	14	0	2.63906
39	2	1	15	2016-03-01	2	10	0	2.30259
40	2	1	15	2016-03-01	0	100	0	4.60517
41	2	1	15	2016-03-01	0	54	0	3.98898
42	2	1	15	2016-03-01	0	351	0	5.86079
43	2	1	15	2016-03-01	0	208	0	5.33754
44	2	1	15	2016-03-01	263	282	0	5.64191
45	2	1	15	2016-03-01	15	354	0	5.8693
46	2	1	15	2016-03-01	0	0	0	9
47	2	1	15	2016-03-01	0	50	0	3.91202
49	3	0	15	2016-03-01	9	9	0	9
50	3	0	15	2016-03-01	9	9	0	9
51	3	0	15	2016-03-01	9	9	0	9
52	3	0	15	2016-03-01	9	9	0	9
53	3	0	15	2016-03-01	9	9	0	9
54	3	0	15	2016-03-01	9	9	0	9
55	3	0	15	2016-03-01	9	9	0	9
56	3	0	15	2016-03-01	9	9	0	9
57	3	0	15	2016-03-01	9	9	0	9
58	3	0	15	2016-03-01	9	9	0	9
59	3	0	15	2016-03-01	9	9	0	9
60	3	0	15	2016-03-01	9	9	0	9
61	3	0	15	2016-03-01	9	9	0	9
62	3	1	15	2016-03-01	9	9	0	9
63	3	1	15	2016-03-01	9	9	0	9
64	3	1	15	2016-03-01	9	9	0	9
65	3	1	15	2016-03-01	9	9	0	9
66	3	1	15	2016-03-01	9	9	0	9
67	3	1	15	2016-03-01	9	9	0	9
68	3	1	15	2016-03-01	9	9	0	9
69	3	1	15	2016-03-01	9	9	0	9
70	3	1	15	2016-03-01	9	9	0	9
71	3	1	15	2016-03-01	9	9	0	9
72	3	1	15	2016-03-01	9	9	0	9
73	3	1	15	2016-03-01	9	9	0	9
74	3	1	15	2016-03-01	9	9	0	9
75	3	1	15	2016-03-01	9	9	0	9
76	4	0	15	2016-03-01	9	9	0	9
77	4	0	15	2016-03-01	9	9	0	9
78	4	0	15	2016-03-01	9	9	0	9
79	4	0	15	2016-03-01	9	9	0	9
80	4	0	15	2016-03-01	9	9	0	9
81	4	0	15	2016-03-01	9	9	0	9
82	4	0	15	2016-03-01	9	9	0	9
83	4	0	15	2016-03-01	9	9	0	9
84	4	0	15	2016-03-01	9	9	0	9
85	4	0	15	2016-03-01	9	9	0	9
86	4	0	15	2016-03-01	9	9	0	9
87	4	0	15	2016-03-01	9	9	0	9
88	4	0	15	2016-03-01	9	9	0	9
89	4	0	15	2016-03-01	9	9	0	9
90	4	0	15	2016-03-01	9	9	0	9
91	4	1	15	2016-03-01	9	9	0	9
92	4	1	15	2016-03-01	9	9	0	9
93	4	1	15	2016-03-01	9	9	0	9
94	4	1	15	2016-03-01	9	9	0	9
95	4	1	15	2016-03-01	9	9	0	9
96	4	1	15	2016-03-01	9	9	0	9
97	4	1	15	2016-03-01	9	9	0	9
98	4	1	15	2016-03-01	9	9	0	9
99	4	1	15	2016-03-01	9	9	0	9
100	4	1	15	2016-03-01	9	9	0	9
101	4	1	15	2016-03-01	9	9	0	9
102	4	1	15	2016-03-01	9	9	0	9
103	4	1	15	2016-03-01	9	9	0	9
104	4	1	15	2016-03-01	9	9	0	9
105	4	1	15	2016-03-01	9	9	0	9
106	4	1	15	2016-03-01	9	9	0	9
107	4	0	15	2016-03-01	9	9	0	9
108	4	0	15	2016-03-01	9	9	0	9
1001	1	2	15	2016-03-01	25	281	0	5.63835
1002	1	2	15	2016-03-01	2	60	0	4.09434
1003	1	2	15	2016-03-01	0	175	0	5.16479
1004	1	2	15	2016-03-01	36	0	0	9
1005	1	2	15	2016-03-01	0	46	0	3.82864
1006	1	2	15	2016-03-01	0	390	0	5.96615
1007	2	2	15	2016-03-01	2	171	0	5.14166
1008	2	2	15	2016-03-01	37	0	0	9
1009	2	2	15	2016-03-01	0	194	0	5.26786
1010	2	2	15	2016-03-01	0	11	0	2.3979
1011	2	2	15	2016-03-01	265	141	0	4.94876
1012	2	2	15	2016-03-01	244	55	0	4.00733
1013	3	2	15	2016-03-01	9	9	0	9
1014	3	2	15	2016-03-01	9	9	0	9
1015	3	2	15	2016-03-01	9	9	0	9
1016	3	2	15	2016-03-01	9	9	0	9
1017	3	2	15	2016-03-01	9	9	0	9
1018	3	2	15	2016-03-01	9	9	0	9
1019	4	2	15	2016-03-01	9	9	0	9
1020	4	2	15	2016-03-01	9	9	0	9
1021	4	2	15	2016-03-01	9	9	0	9
1022	4	2	15	2016-03-01	9	9	0	9
1023	4	2	15	2016-03-01	9	9	0	9
1024	4	2	15	2016-03-01	9	9	0	9
1	1	0	16	2016-04-01	72	257	0	5.54908
2	1	0	16	2016-04-01	161	393	0	5.97381
3	1	0	16	2016-04-01	30	265	0	5.57973
4	1	0	16	2016-04-01	318	36	0	3.58352
6	1	0	16	2016-04-01	0	374	0	5.92426
7	1	0	16	2016-04-01	0	0	0	9
8	1	0	16	2016-04-01	23	140	0	4.94164
9	1	0	16	2016-04-01	251	482	0	6.17794
10	1	0	16	2016-04-01	57	31	0	3.43399
11	1	0	16	2016-04-01	109	185	0	5.22036
12	1	0	16	2016-04-01	125	180	0	5.19296
14	1	1	16	2016-04-01	222	30	4	3.4012
15	1	1	16	2016-04-01	40	175	4	5.16479
16	1	1	16	2016-04-01	49	232	4	5.44674
17	1	1	16	2016-04-01	352	554	4	6.31716
18	1	1	16	2016-04-01	100	187	4	5.23111
19	1	1	16	2016-04-01	371	343	4	5.83773
21	1	1	16	2016-04-01	132	397	4	5.98394
23	1	1	16	2016-04-01	56	615	4	6.42162
24	1	1	16	2016-04-01	62	119	4	4.77912
25	2	0	16	2016-04-01	32	88	0	4.47734
27	2	0	16	2016-04-01	18	136	0	4.91265
28	2	0	16	2016-04-01	99	314	0	5.74939
29	2	0	16	2016-04-01	47	322	0	5.77455
30	2	0	16	2016-04-01	49	135	0	4.90527
31	2	0	16	2016-04-01	0	124	0	4.82028
32	2	0	16	2016-04-01	0	111	0	4.70953
33	2	0	16	2016-04-01	0	51	0	3.93183
34	2	0	16	2016-04-01	0	190	0	5.24702
35	2	0	16	2016-04-01	54	96	0	4.56435
36	2	0	16	2016-04-01	0	332	0	5.80513
37	2	1	16	2016-04-01	0	56	0	4.02535
38	2	1	16	2016-04-01	181	12	0	2.48491
39	2	1	16	2016-04-01	92	57	0	4.04305
40	2	1	16	2016-04-01	39	128	0	4.85203
41	2	1	16	2016-04-01	0	32	0	3.46574
42	2	1	16	2016-04-01	0	247	0	5.50939
43	2	1	16	2016-04-01	0	187	0	5.23111
44	2	1	16	2016-04-01	415	235	0	5.45959
45	2	1	16	2016-04-01	307	507	0	6.22851
46	2	1	16	2016-04-01	0	0	0	9
47	2	1	16	2016-04-01	0	128	0	4.85203
49	3	0	16	2016-04-01	9	9	0	9
50	3	0	16	2016-04-01	9	9	0	9
51	3	0	16	2016-04-01	9	9	0	9
52	3	0	16	2016-04-01	9	9	0	9
53	3	0	16	2016-04-01	9	9	0	9
54	3	0	16	2016-04-01	9	9	0	9
55	3	0	16	2016-04-01	9	9	0	9
56	3	0	16	2016-04-01	9	9	0	9
57	3	0	16	2016-04-01	9	9	0	9
58	3	0	16	2016-04-01	9	9	0	9
59	3	0	16	2016-04-01	9	9	0	9
60	3	0	16	2016-04-01	9	9	0	9
61	3	0	16	2016-04-01	9	9	0	9
62	3	1	16	2016-04-01	9	9	0	9
63	3	1	16	2016-04-01	9	9	0	9
64	3	1	16	2016-04-01	9	9	0	9
65	3	1	16	2016-04-01	9	9	0	9
66	3	1	16	2016-04-01	9	9	0	9
67	3	1	16	2016-04-01	9	9	0	9
68	3	1	16	2016-04-01	9	9	0	9
69	3	1	16	2016-04-01	9	9	0	9
70	3	1	16	2016-04-01	9	9	0	9
71	3	1	16	2016-04-01	9	9	0	9
72	3	1	16	2016-04-01	9	9	0	9
73	3	1	16	2016-04-01	9	9	0	9
74	3	1	16	2016-04-01	9	9	0	9
75	3	1	16	2016-04-01	9	9	0	9
76	4	0	16	2016-04-01	9	9	0	9
77	4	0	16	2016-04-01	9	9	0	9
78	4	0	16	2016-04-01	9	9	0	9
79	4	0	16	2016-04-01	9	9	0	9
80	4	0	16	2016-04-01	9	9	0	9
81	4	0	16	2016-04-01	9	9	0	9
82	4	0	16	2016-04-01	9	9	0	9
83	4	0	16	2016-04-01	9	9	0	9
84	4	0	16	2016-04-01	9	9	0	9
85	4	0	16	2016-04-01	9	9	0	9
86	4	0	16	2016-04-01	9	9	0	9
87	4	0	16	2016-04-01	9	9	0	9
88	4	0	16	2016-04-01	9	9	0	9
89	4	0	16	2016-04-01	9	9	0	9
90	4	0	16	2016-04-01	9	9	0	9
91	4	1	16	2016-04-01	9	9	0	9
92	4	1	16	2016-04-01	9	9	0	9
93	4	1	16	2016-04-01	9	9	0	9
94	4	1	16	2016-04-01	9	9	0	9
95	4	1	16	2016-04-01	9	9	0	9
96	4	1	16	2016-04-01	9	9	0	9
97	4	1	16	2016-04-01	9	9	0	9
98	4	1	16	2016-04-01	9	9	0	9
99	4	1	16	2016-04-01	9	9	0	9
100	4	1	16	2016-04-01	9	9	0	9
101	4	1	16	2016-04-01	9	9	0	9
102	4	1	16	2016-04-01	9	9	0	9
103	4	1	16	2016-04-01	9	9	0	9
104	4	1	16	2016-04-01	9	9	0	9
105	4	1	16	2016-04-01	9	9	0	9
106	4	1	16	2016-04-01	9	9	0	9
107	4	0	16	2016-04-01	9	9	0	9
108	4	0	16	2016-04-01	9	9	0	9
1001	1	2	16	2016-04-01	138	75	0	4.31749
1002	1	2	16	2016-04-01	2	105	0	4.65396
1003	1	2	16	2016-04-01	0	211	0	5.35186
1004	1	2	16	2016-04-01	114	117	0	4.76217
1005	1	2	16	2016-04-01	4	99	0	4.59512
1006	1	2	16	2016-04-01	23	395	0	5.97889
1007	2	2	16	2016-04-01	34	201	0	5.3033
[truncated: 6,191 more rows]
